# Supplementary material for: Effects of Drought, Pest Pressure and Light Availability on Seedling Establishment and Growth: Their Role for Distribution of Tree Species across a Tropical Rainfall Gradient
Source: PLoS One. 2015 Nov 30;10(11):e0143955. doi: 10.1371/journal.pone.0143955 (PMC4664389; doi:10.1371/journal.pone.0143955)
Supplement: S1 Dataset — (XLS) [file pone.0143955.s001.xls]

## Sheet: Data
ID	site name	site category	plot	treatment	species	origin	germination	survival wet season	survival dry season	total performance	growth (mm)	canopy openness dry season (%)	canopy openness wet season (%)	canopy openness annual mean (%)	soil moisture dry season 2012 (%)	soil moisture wet season 2012 (%)	soil moisture dry season 2013 (%)	soil moisture annual mean (%)
c1c	Cruces	dry	1	control	Aspidosperma spruceanum	wet	0			0		2.07	2.25	2.16	28.1891	49.6845	32.1433	44.6786
c2c	Cruces	dry	2	control	Aspidosperma spruceanum	wet	0			0		2.88	2.32	2.6	45.2724	60.3476	35.6749	55.0382
c3c	Cruces	dry	3	control	Aspidosperma spruceanum	wet	0			0		3.54	2.65	3.095	41.2438	103.868	35.6304	87.7642
c4c	Cruces	dry	4	control	Aspidosperma spruceanum	wet	0			0		3.68	2.98	3.33	39.9891	59.7371	34.4319	54.0404
c5c	Cruces	dry	5	control	Aspidosperma spruceanum	wet	0			0		3.77	2.55	3.16	36.8521	54.4923	31.5322	49.05
c6c	Cruces	dry	6	control	Aspidosperma spruceanum	wet	0			0		4.83	2.32	3.575	31.6439	51.519	29.6281	46.2766
c7c	Cruces	dry	7	control	Aspidosperma spruceanum	wet	0			0		4.06	2.8	3.43	40.0486	81.1048	34.221	68.4032
c8c	Cruces	dry	8	control	Aspidosperma spruceanum	wet	0			0		2.95	2.32	2.635	37.0867	56.6094	22.1471	49.3432
c9c	Cruces	dry	9	control	Aspidosperma spruceanum	wet	0			0		2.62	2.48	2.55	46.2944	61.5732	33.2499	55.4624
c10c	Cruces	dry	10	control	Aspidosperma spruceanum	wet	0			0		3.1	2.41	2.755	41.8134	62.7343	32.6952	55.9506
c11c	Cruces	dry	11	control	Aspidosperma spruceanum	wet	0			0		2.47	2.31	2.39	39.6934	58.0931	33.1104	52.4641
c12c	Cruces	dry	12	control	Aspidosperma spruceanum	wet	0			0		2.84	2.15	2.495	34.3775	51.9108	27.6055	45.7428
c13c	Cruces	dry	13	control	Aspidosperma spruceanum	wet	0			0		2.84	1.78	2.31	34.9525	52.6738	34.8161	48.0732
c14c	Cruces	dry	14	control	Aspidosperma spruceanum	wet	0			0		2.35	2.08	2.215	34.1606	60.7029	38.2198	54.87
c15c	Cruces	dry	15	control	Aspidosperma spruceanum	wet	0			0		2.93	3.03	2.98	54.1	92.4374	43.5704	81.3027
c16c	Cruces	dry	16	control	Aspidosperma spruceanum	wet	0			0		2.74	2.23	2.485	64.4646	61.3866	30.9872	56.4378
c17c	Cruces	dry	17	control	Aspidosperma spruceanum	wet	0			0		2	1.84	1.92	42.3817	60.6024	32.7506	54.3135
c18c	Cruces	dry	18	control	Aspidosperma spruceanum	wet	0			0		2.44	2.13	2.285	18.3966	45.0609	33.8635	41.1944
c19c	Cruces	dry	19	control	Aspidosperma spruceanum	wet	0			0		1.93	1.89	1.91	29.7598	54.4397	25.6376	47.7428
c20c	Cruces	dry	20	control	Aspidosperma spruceanum	wet	0			0		2.39	2.2	2.295	42.2827	48.972	33.7677	45.9265
c21c	Cruces	dry	21	control	Aspidosperma spruceanum	wet	0			0		4.02	2.22	3.12	38.7184	47.6164	32.4038	44.5923
c22c	Cruces	dry	22	control	Aspidosperma spruceanum	wet	0			0		4.2	1.84	3.02	32.0454	53.7929	44.4778	49.9015
c23c	Cruces	dry	23	control	Aspidosperma spruceanum	wet	0			0		2.84	2.03	2.435	45.8029	64.3326	35.8149	58.0618
c24c	Cruces	dry	24	control	Aspidosperma spruceanum	wet	0			0		2.6	1.85	2.225	25.0802	51.9393	35.4013	46.893
c25c	Cruces	dry	25	control	Aspidosperma spruceanum	wet	0			0		3.44	1.73	2.585	37.8526	51.9047	41.5079	48.8903
c26c	Cruces	dry	26	control	Aspidosperma spruceanum	wet	0			0		4.11	2.65	3.38	33.595	47.2465	34.7515	44.0767
c27c	Cruces	dry	27	control	Aspidosperma spruceanum	wet	0			0		3.67	2.25	2.96	27.9279	44.644	40.6521	42.4193
c28c	Cruces	dry	28	control	Aspidosperma spruceanum	wet	0			0		3.44	2.27	2.855	32.8501	50.9886	38.1828	47.1719
c29c	Cruces	dry	29	control	Aspidosperma spruceanum	wet	0			0		3.59	2.41	3	32.3573	60.2804	49.0705	55.6231
c30c	Cruces	dry	30	control	Aspidosperma spruceanum	wet	0			0		2.88	2.7	2.79	39.6895	61.157	47.1244	56.5629
s1c	Sherman	wet	1	control	Aspidosperma spruceanum	wet	0			0		2.38	0.94	1.66	77.3131	91.5619	56.4556	84.3064
s2c	Sherman	wet	2	control	Aspidosperma spruceanum	wet	0			0		2.62	2	2.31	62.5594	86.8408	63.874	80.6455
s3c	Sherman	wet	3	control	Aspidosperma spruceanum	wet	0			0		1.18	1.29	1.235	71.9008	92.738	61.0139	85.3723
s4c	Sherman	wet	4	control	Aspidosperma spruceanum	wet	0			0		1.61	1	1.305	69.1398	94.4157	65.7171	87.5347
s5c	Sherman	wet	5	control	Aspidosperma spruceanum	wet	0			0		1.39	2.51	1.95	61.9499	77.0696	48.8808	71.1374
s6c	Sherman	wet	6	control	Aspidosperma spruceanum	wet	0			0		1.9	2.88	2.39	72.0861	94.5146	65.0328	86.7346
s7c	Sherman	wet	7	control	Aspidosperma spruceanum	wet	0			0		2.28	2.12	2.2	72.4401	95.3053	58.9733	86.7852
s8c	Sherman	wet	8	control	Aspidosperma spruceanum	wet	0			0		1.95	1.99	1.97	67.4727	91.7857	61.2595	84.4564
s9c	Sherman	wet	9	control	Aspidosperma spruceanum	wet	1	1	1	1	173	2	2	2	63.8377	92.9715	63.7718	85.6034
s10c	Sherman	wet	10	control	Aspidosperma spruceanum	wet	0			0		2.03	1.22	1.625	76.6005	94.2953	64.8318	87.3078
s11c	Sherman	wet	11	control	Aspidosperma spruceanum	wet	0			0		2.18	1.07	1.625	65.6054	88.5388	61.0306	82.1646
s12c	Sherman	wet	12	control	Aspidosperma spruceanum	wet	0			0		1.94	1.09	1.515	81.5366	96.5867	67.8603	89.9608
s13c	Sherman	wet	13	control	Aspidosperma spruceanum	wet	0			0		2.41	3.13	2.77	68.2076	83.3792	61.3461	78.1149
s14c	Sherman	wet	14	control	Aspidosperma spruceanum	wet	1	1	1	1	137	2.23	2.39	2.31	75.6694	101.514	64.1893	92.6567
s15c	Sherman	wet	15	control	Aspidosperma spruceanum	wet	0			0		0.86	0.44	0.65	73.1737	85.3071	65.7379	80.5131
s16c	Sherman	wet	16	control	Aspidosperma spruceanum	wet	0			0		1.1	0.33	0.715	59.5074	79.9643	65.9578	75.5546
s17c	Sherman	wet	17	control	Aspidosperma spruceanum	wet	0			0		1.07	0.71	0.89	89.7203	104.442	67.133	97.3377
s18c	Sherman	wet	18	control	Aspidosperma spruceanum	wet	0			0		1.33	1.54	1.435	86.0293	98.7054	69.9689	92.7869
s19c	Sherman	wet	19	control	Aspidosperma spruceanum	wet	0			0		0.83	2.76	1.795	66.8485	94.064	71.6604	87.6572
s20c	Sherman	wet	20	control	Aspidosperma spruceanum	wet	0			0		0.8	1.97	1.385	82.6772	104.726	73.2119	97.8896
s21c	Sherman	wet	21	control	Aspidosperma spruceanum	wet	0			0		2.54	2.22	2.38	67.0189	86.3377	65.2086	81.1975
s22c	Sherman	wet	22	control	Aspidosperma spruceanum	wet	0			0		2.36	1.89	2.125	49.9048	68.694	46.7076	63.1356
s23c	Sherman	wet	23	control	Aspidosperma spruceanum	wet	0			0		2.14	2.13	2.135	62.9326	83.7478	64.0383	78.0961
s24c	Sherman	wet	24	control	Aspidosperma spruceanum	wet	0			0		1.54	1.55	1.545	77.388	92.6191	67.3548	87.0475
s25c	Sherman	wet	25	control	Aspidosperma spruceanum	wet	0			0		3.1	2.14	2.62	63.0977	81.3854	55.114	75.4752
s26c	Sherman	wet	26	control	Aspidosperma spruceanum	wet	0			0		1.89	1.81	1.85	57.4629	77.6566	64.5861	72.6728
s27c	Sherman	wet	27	control	Aspidosperma spruceanum	wet	0			0		2.47	2.19	2.33	56.3981	81.4716	61.803	75.0493
s28c	Sherman	wet	28	control	Aspidosperma spruceanum	wet	0			0		2.93	2.23	2.58	61.8398	83.4565	58.0536	76.6933
s29c	Sherman	wet	29	control	Aspidosperma spruceanum	wet	0			0		2.41	1.62	2.015	56.121	80.5978	56.4284	73.8941
s30c	Sherman	wet	30	control	Aspidosperma spruceanum	wet	0			0		1.32	1.84	1.58	68.407	92.2667	58.3434	83.5823
c1e	Cruces	dry	1	exclosure	Aspidosperma spruceanum	wet	0			0		1.89	1.42	1.655	28.1891	49.6845	32.1433	44.6786
c2e	Cruces	dry	2	exclosure	Aspidosperma spruceanum	wet	0			0		3.32	2.55	2.935	45.2724	60.3476	35.6749	55.0382
c3e	Cruces	dry	3	exclosure	Aspidosperma spruceanum	wet	0			0		3.78	2.49	3.135	41.2438	103.868	35.6304	87.7642
c4e	Cruces	dry	4	exclosure	Aspidosperma spruceanum	wet	0			0		3.09	2.89	2.99	39.9891	59.7371	34.4319	54.0404
c5e	Cruces	dry	5	exclosure	Aspidosperma spruceanum	wet	0			0		4.72	2.45	3.585	36.8521	54.4923	31.5322	49.05
c6e	Cruces	dry	6	exclosure	Aspidosperma spruceanum	wet	0			0		6.82	2.56	4.69	31.6439	51.519	29.6281	46.2766
c7e	Cruces	dry	7	exclosure	Aspidosperma spruceanum	wet	0			0		4.2	2.96	3.58	40.0486	81.1048	34.221	68.4032
c8e	Cruces	dry	8	exclosure	Aspidosperma spruceanum	wet	0			0		4.59	2.78	3.685	37.0867	56.6094	22.1471	49.3432
c9e	Cruces	dry	9	exclosure	Aspidosperma spruceanum	wet	0			0		2.74	2.45	2.595	46.2944	61.5732	33.2499	55.4624
c10e	Cruces	dry	10	exclosure	Aspidosperma spruceanum	wet	0			0		3.85	2.19	3.02	41.8134	62.7343	32.6952	55.9506
c11e	Cruces	dry	11	exclosure	Aspidosperma spruceanum	wet	0			0		2.58	2.08	2.33	39.6934	58.0931	33.1104	52.4641
c12e	Cruces	dry	12	exclosure	Aspidosperma spruceanum	wet	0			0		2.59	1.95	2.27	34.3775	51.9108	27.6055	45.7428
c13e	Cruces	dry	13	exclosure	Aspidosperma spruceanum	wet	0			0		2.25	1.76	2.005	34.9525	52.6738	34.8161	48.0732
c14e	Cruces	dry	14	exclosure	Aspidosperma spruceanum	wet	0			0		3.14	2.5	2.82	34.1606	60.7029	38.2198	54.87
c15e	Cruces	dry	15	exclosure	Aspidosperma spruceanum	wet	0			0		2.28	1.97	2.125	54.1	92.4374	43.5704	81.3027
c16e	Cruces	dry	16	exclosure	Aspidosperma spruceanum	wet	0			0		3.01	2.08	2.545	64.4646	61.3866	30.9872	56.4378
c17e	Cruces	dry	17	exclosure	Aspidosperma spruceanum	wet	0			0		1.89	1.92	1.905	42.3817	60.6024	32.7506	54.3135
c18e	Cruces	dry	18	exclosure	Aspidosperma spruceanum	wet	0			0		2.03	1.77	1.9	18.3966	45.0609	33.8635	41.1944
c19e	Cruces	dry	19	exclosure	Aspidosperma spruceanum	wet	0			0		2.23	1.6	1.915	29.7598	54.4397	25.6376	47.7428
c20e	Cruces	dry	20	exclosure	Aspidosperma spruceanum	wet	0			0		2.62	2.14	2.38	42.2827	48.972	33.7677	45.9265
c21e	Cruces	dry	21	exclosure	Aspidosperma spruceanum	wet	0			0		3.67	2.1	2.885	38.7184	47.6164	32.4038	44.5923
c22e	Cruces	dry	22	exclosure	Aspidosperma spruceanum	wet	0			0		5.31	2.15	3.73	32.0454	53.7929	44.4778	49.9015
c23e	Cruces	dry	23	exclosure	Aspidosperma spruceanum	wet	0			0		3.6	2.02	2.81	45.8029	64.3326	35.8149	58.0618
c24e	Cruces	dry	24	exclosure	Aspidosperma spruceanum	wet	0			0		2.9	1.77	2.335	25.0802	51.9393	35.4013	46.893
c25e	Cruces	dry	25	exclosure	Aspidosperma spruceanum	wet	0			0		3.41	1.35	2.38	37.8526	51.9047	41.5079	48.8903
c26e	Cruces	dry	26	exclosure	Aspidosperma spruceanum	wet	0			0		3.55	2.11	2.83	33.595	47.2465	34.7515	44.0767
c27e	Cruces	dry	27	exclosure	Aspidosperma spruceanum	wet	0			0		4.61	1.93	3.27	27.9279	44.644	40.6521	42.4193
c28e	Cruces	dry	28	exclosure	Aspidosperma spruceanum	wet	0			0		3.48	2.99	3.235	32.8501	50.9886	38.1828	47.1719
c29e	Cruces	dry	29	exclosure	Aspidosperma spruceanum	wet	0			0		2.69	2.1	2.395	32.3573	60.2804	49.0705	55.6231
c30e	Cruces	dry	30	exclosure	Aspidosperma spruceanum	wet	0			0		2.41	2.76	2.585	39.6895	61.157	47.1244	56.5629
s1e	Sherman	wet	1	exclosure	Aspidosperma spruceanum	wet	0			0		2.1	0.8	1.45	77.3131	91.5619	56.4556	84.3064
s2e	Sherman	wet	2	exclosure	Aspidosperma spruceanum	wet	0			0		1.65	1.93	1.79	62.5594	86.8408	63.874	80.6455
s3e	Sherman	wet	3	exclosure	Aspidosperma spruceanum	wet	0			0		1.58	1.52	1.55	71.9008	92.738	61.0139	85.3723
s4e	Sherman	wet	4	exclosure	Aspidosperma spruceanum	wet	0			0		1.85	1.86	1.855	69.1398	94.4157	65.7171	87.5347
s5e	Sherman	wet	5	exclosure	Aspidosperma spruceanum	wet	0			0		0.9	1.15	1.025	61.9499	77.0696	48.8808	71.1374
s6e	Sherman	wet	6	exclosure	Aspidosperma spruceanum	wet	0			0		1.93	2.88	2.405	72.0861	94.5146	65.0328	86.7346
s7e	Sherman	wet	7	exclosure	Aspidosperma spruceanum	wet	0			0		2.12	1.83	1.975	72.4401	95.3053	58.9733	86.7852
s8e	Sherman	wet	8	exclosure	Aspidosperma spruceanum	wet	0			0		2.22	2.39	2.305	67.4727	91.7857	61.2595	84.4564
s9e	Sherman	wet	9	exclosure	Aspidosperma spruceanum	wet	0			0		2.59	1.99	2.29	63.8377	92.9715	63.7718	85.6034
s10e	Sherman	wet	10	exclosure	Aspidosperma spruceanum	wet	0			0		1.51	1.85	1.68	76.6005	94.2953	64.8318	87.3078
s11e	Sherman	wet	11	exclosure	Aspidosperma spruceanum	wet	0			0		2.06	1.3	1.68	65.6054	88.5388	61.0306	82.1646
s12e	Sherman	wet	12	exclosure	Aspidosperma spruceanum	wet	0			0		1.86	0.73	1.295	81.5366	96.5867	67.8603	89.9608
s13e	Sherman	wet	13	exclosure	Aspidosperma spruceanum	wet	0			0		1.74	2.39	2.065	68.2076	83.3792	61.3461	78.1149
s14e	Sherman	wet	14	exclosure	Aspidosperma spruceanum	wet	0			0		1	2.28	1.64	75.6694	101.514	64.1893	92.6567
s15e	Sherman	wet	15	exclosure	Aspidosperma spruceanum	wet	0			0		1.18	0.34	0.76	73.1737	85.3071	65.7379	80.5131
s16e	Sherman	wet	16	exclosure	Aspidosperma spruceanum	wet	0			0		1.27	0.32	0.795	59.5074	79.9643	65.9578	75.5546
s17e	Sherman	wet	17	exclosure	Aspidosperma spruceanum	wet	0			0		1.89	2.66	2.275	89.7203	104.442	67.133	97.3377
s18e	Sherman	wet	18	exclosure	Aspidosperma spruceanum	wet	0			0		0.77	1.54	1.155	86.0293	98.7054	69.9689	92.7869
s19e	Sherman	wet	19	exclosure	Aspidosperma spruceanum	wet	0			0		1.46	3.36	2.41	66.8485	94.064	71.6604	87.6572
s20e	Sherman	wet	20	exclosure	Aspidosperma spruceanum	wet	0			0		0.71	2.18	1.445	82.6772	104.726	73.2119	97.8896
s21e	Sherman	wet	21	exclosure	Aspidosperma spruceanum	wet	0			0		1.92	1.85	1.885	67.0189	86.3377	65.2086	81.1975
s22e	Sherman	wet	22	exclosure	Aspidosperma spruceanum	wet	0			0		2.37	1.8	2.085	49.9048	68.694	46.7076	63.1356
s23e	Sherman	wet	23	exclosure	Aspidosperma spruceanum	wet	0			0		2.49	1.87	2.18	62.9326	83.7478	64.0383	78.0961
s24e	Sherman	wet	24	exclosure	Aspidosperma spruceanum	wet	0			0		2.42	2.12	2.27	77.388	92.6191	67.3548	87.0475
s25e	Sherman	wet	25	exclosure	Aspidosperma spruceanum	wet	0			0		2.62	1.96	2.29	63.0977	81.3854	55.114	75.4752
s26e	Sherman	wet	26	exclosure	Aspidosperma spruceanum	wet	0			0		2.8	2.01	2.405	57.4629	77.6566	64.5861	72.6728
s27e	Sherman	wet	27	exclosure	Aspidosperma spruceanum	wet	0			0		2.9	1.83	2.365	56.3981	81.4716	61.803	75.0493
s28e	Sherman	wet	28	exclosure	Aspidosperma spruceanum	wet	0			0		1.69	2.22	1.955	61.8398	83.4565	58.0536	76.6933
s29e	Sherman	wet	29	exclosure	Aspidosperma spruceanum	wet	0			0		2.35	2	2.175	56.121	80.5978	56.4284	73.8941
s30e	Sherman	wet	30	exclosure	Aspidosperma spruceanum	wet	0			0		2.47	2.62	2.545	68.407	92.2667	58.3434	83.5823
c1c	Cruces	dry	1	control	Bonellia macrocarpa	dry	0			0		2.07	2.25	2.16	28.1891	49.6845	32.1433	44.6786
c2c	Cruces	dry	2	control	Bonellia macrocarpa	dry	0			0		2.88	2.32	2.6	45.2724	60.3476	35.6749	55.0382
c3c	Cruces	dry	3	control	Bonellia macrocarpa	dry	0			0		3.54	2.65	3.095	41.2438	103.868	35.6304	87.7642
c4c	Cruces	dry	4	control	Bonellia macrocarpa	dry	0			0		3.68	2.98	3.33	39.9891	59.7371	34.4319	54.0404
c5c	Cruces	dry	5	control	Bonellia macrocarpa	dry	0			0		3.77	2.55	3.16	36.8521	54.4923	31.5322	49.05
c6c	Cruces	dry	6	control	Bonellia macrocarpa	dry	0			0		4.83	2.32	3.575	31.6439	51.519	29.6281	46.2766
c7c	Cruces	dry	7	control	Bonellia macrocarpa	dry	0			0		4.06	2.8	3.43	40.0486	81.1048	34.221	68.4032
c8c	Cruces	dry	8	control	Bonellia macrocarpa	dry	0			0		2.95	2.32	2.635	37.0867	56.6094	22.1471	49.3432
c9c	Cruces	dry	9	control	Bonellia macrocarpa	dry	0			0		2.62	2.48	2.55	46.2944	61.5732	33.2499	55.4624
c10c	Cruces	dry	10	control	Bonellia macrocarpa	dry	0			0		3.1	2.41	2.755	41.8134	62.7343	32.6952	55.9506
c11c	Cruces	dry	11	control	Bonellia macrocarpa	dry	0			0		2.47	2.31	2.39	39.6934	58.0931	33.1104	52.4641
c12c	Cruces	dry	12	control	Bonellia macrocarpa	dry	0			0		2.84	2.15	2.495	34.3775	51.9108	27.6055	45.7428
c13c	Cruces	dry	13	control	Bonellia macrocarpa	dry	0			0		2.84	1.78	2.31	34.9525	52.6738	34.8161	48.0732
c14c	Cruces	dry	14	control	Bonellia macrocarpa	dry	0			0		2.35	2.08	2.215	34.1606	60.7029	38.2198	54.87
c15c	Cruces	dry	15	control	Bonellia macrocarpa	dry	0			0		2.93	3.03	2.98	54.1	92.4374	43.5704	81.3027
c16c	Cruces	dry	16	control	Bonellia macrocarpa	dry	0			0		2.74	2.23	2.485	64.4646	61.3866	30.9872	56.4378
c17c	Cruces	dry	17	control	Bonellia macrocarpa	dry	0			0		2	1.84	1.92	42.3817	60.6024	32.7506	54.3135
c18c	Cruces	dry	18	control	Bonellia macrocarpa	dry	0			0		2.44	2.13	2.285	18.3966	45.0609	33.8635	41.1944
c19c	Cruces	dry	19	control	Bonellia macrocarpa	dry	0			0		1.93	1.89	1.91	29.7598	54.4397	25.6376	47.7428
c20c	Cruces	dry	20	control	Bonellia macrocarpa	dry	0			0		2.39	2.2	2.295	42.2827	48.972	33.7677	45.9265
c21c	Cruces	dry	21	control	Bonellia macrocarpa	dry	0			0		4.02	2.22	3.12	38.7184	47.6164	32.4038	44.5923
c22c	Cruces	dry	22	control	Bonellia macrocarpa	dry	0			0		4.2	1.84	3.02	32.0454	53.7929	44.4778	49.9015
c23c	Cruces	dry	23	control	Bonellia macrocarpa	dry	0			0		2.84	2.03	2.435	45.8029	64.3326	35.8149	58.0618
c24c	Cruces	dry	24	control	Bonellia macrocarpa	dry	0			0		2.6	1.85	2.225	25.0802	51.9393	35.4013	46.893
c25c	Cruces	dry	25	control	Bonellia macrocarpa	dry	0			0		3.44	1.73	2.585	37.8526	51.9047	41.5079	48.8903
c26c	Cruces	dry	26	control	Bonellia macrocarpa	dry	0			0		4.11	2.65	3.38	33.595	47.2465	34.7515	44.0767
c27c	Cruces	dry	27	control	Bonellia macrocarpa	dry	0			0		3.67	2.25	2.96	27.9279	44.644	40.6521	42.4193
c28c	Cruces	dry	28	control	Bonellia macrocarpa	dry	0			0		3.44	2.27	2.855	32.8501	50.9886	38.1828	47.1719
c29c	Cruces	dry	29	control	Bonellia macrocarpa	dry	0			0		3.59	2.41	3	32.3573	60.2804	49.0705	55.6231
c30c	Cruces	dry	30	control	Bonellia macrocarpa	dry	0			0		2.88	2.7	2.79	39.6895	61.157	47.1244	56.5629
s1c	Sherman	wet	1	control	Bonellia macrocarpa	dry	0			0		2.38	0.94	1.66	77.3131	91.5619	56.4556	84.3064
s2c	Sherman	wet	2	control	Bonellia macrocarpa	dry	0			0		2.62	2	2.31	62.5594	86.8408	63.874	80.6455
s3c	Sherman	wet	3	control	Bonellia macrocarpa	dry	0			0		1.18	1.29	1.235	71.9008	92.738	61.0139	85.3723
s4c	Sherman	wet	4	control	Bonellia macrocarpa	dry	0			0		1.61	1	1.305	69.1398	94.4157	65.7171	87.5347
s5c	Sherman	wet	5	control	Bonellia macrocarpa	dry	0			0		1.39	2.51	1.95	61.9499	77.0696	48.8808	71.1374
s6c	Sherman	wet	6	control	Bonellia macrocarpa	dry	0			0		1.9	2.88	2.39	72.0861	94.5146	65.0328	86.7346
s7c	Sherman	wet	7	control	Bonellia macrocarpa	dry	0			0		2.28	2.12	2.2	72.4401	95.3053	58.9733	86.7852
s8c	Sherman	wet	8	control	Bonellia macrocarpa	dry	0			0		1.95	1.99	1.97	67.4727	91.7857	61.2595	84.4564
s9c	Sherman	wet	9	control	Bonellia macrocarpa	dry	0			0		2	2	2	63.8377	92.9715	63.7718	85.6034
s10c	Sherman	wet	10	control	Bonellia macrocarpa	dry	0			0		2.03	1.22	1.625	76.6005	94.2953	64.8318	87.3078
s11c	Sherman	wet	11	control	Bonellia macrocarpa	dry	0			0		2.18	1.07	1.625	65.6054	88.5388	61.0306	82.1646
s12c	Sherman	wet	12	control	Bonellia macrocarpa	dry	0			0		1.94	1.09	1.515	81.5366	96.5867	67.8603	89.9608
s13c	Sherman	wet	13	control	Bonellia macrocarpa	dry	0			0		2.41	3.13	2.77	68.2076	83.3792	61.3461	78.1149
s14c	Sherman	wet	14	control	Bonellia macrocarpa	dry	0			0		2.23	2.39	2.31	75.6694	101.514	64.1893	92.6567
s15c	Sherman	wet	15	control	Bonellia macrocarpa	dry	0			0		0.86	0.44	0.65	73.1737	85.3071	65.7379	80.5131
s16c	Sherman	wet	16	control	Bonellia macrocarpa	dry	0			0		1.1	0.33	0.715	59.5074	79.9643	65.9578	75.5546
s17c	Sherman	wet	17	control	Bonellia macrocarpa	dry	0			0		1.07	0.71	0.89	89.7203	104.442	67.133	97.3377
s18c	Sherman	wet	18	control	Bonellia macrocarpa	dry	0			0		1.33	1.54	1.435	86.0293	98.7054	69.9689	92.7869
s19c	Sherman	wet	19	control	Bonellia macrocarpa	dry	0			0		0.83	2.76	1.795	66.8485	94.064	71.6604	87.6572
s20c	Sherman	wet	20	control	Bonellia macrocarpa	dry	0			0		0.8	1.97	1.385	82.6772	104.726	73.2119	97.8896
s21c	Sherman	wet	21	control	Bonellia macrocarpa	dry	0			0		2.54	2.22	2.38	67.0189	86.3377	65.2086	81.1975
s22c	Sherman	wet	22	control	Bonellia macrocarpa	dry	0			0		2.36	1.89	2.125	49.9048	68.694	46.7076	63.1356
s23c	Sherman	wet	23	control	Bonellia macrocarpa	dry	0			0		2.14	2.13	2.135	62.9326	83.7478	64.0383	78.0961
s24c	Sherman	wet	24	control	Bonellia macrocarpa	dry	0			0		1.54	1.55	1.545	77.388	92.6191	67.3548	87.0475
s25c	Sherman	wet	25	control	Bonellia macrocarpa	dry	0			0		3.1	2.14	2.62	63.0977	81.3854	55.114	75.4752
s26c	Sherman	wet	26	control	Bonellia macrocarpa	dry	0			0		1.89	1.81	1.85	57.4629	77.6566	64.5861	72.6728
s27c	Sherman	wet	27	control	Bonellia macrocarpa	dry	0			0		2.47	2.19	2.33	56.3981	81.4716	61.803	75.0493
s28c	Sherman	wet	28	control	Bonellia macrocarpa	dry	0			0		2.93	2.23	2.58	61.8398	83.4565	58.0536	76.6933
s29c	Sherman	wet	29	control	Bonellia macrocarpa	dry	0			0		2.41	1.62	2.015	56.121	80.5978	56.4284	73.8941
s30c	Sherman	wet	30	control	Bonellia macrocarpa	dry	0			0		1.32	1.84	1.58	68.407	92.2667	58.3434	83.5823
c1e	Cruces	dry	1	exclosure	Bonellia macrocarpa	dry	0			0		1.89	1.42	1.655	28.1891	49.6845	32.1433	44.6786
c2e	Cruces	dry	2	exclosure	Bonellia macrocarpa	dry	0			0		3.32	2.55	2.935	45.2724	60.3476	35.6749	55.0382
c3e	Cruces	dry	3	exclosure	Bonellia macrocarpa	dry	0			0		3.78	2.49	3.135	41.2438	103.868	35.6304	87.7642
c4e	Cruces	dry	4	exclosure	Bonellia macrocarpa	dry	0			0		3.09	2.89	2.99	39.9891	59.7371	34.4319	54.0404
c5e	Cruces	dry	5	exclosure	Bonellia macrocarpa	dry	0			0		4.72	2.45	3.585	36.8521	54.4923	31.5322	49.05
c6e	Cruces	dry	6	exclosure	Bonellia macrocarpa	dry	0			0		6.82	2.56	4.69	31.6439	51.519	29.6281	46.2766
c7e	Cruces	dry	7	exclosure	Bonellia macrocarpa	dry	0			0		4.2	2.96	3.58	40.0486	81.1048	34.221	68.4032
c8e	Cruces	dry	8	exclosure	Bonellia macrocarpa	dry	0			0		4.59	2.78	3.685	37.0867	56.6094	22.1471	49.3432
c9e	Cruces	dry	9	exclosure	Bonellia macrocarpa	dry	0			0		2.74	2.45	2.595	46.2944	61.5732	33.2499	55.4624
c10e	Cruces	dry	10	exclosure	Bonellia macrocarpa	dry	0			0		3.85	2.19	3.02	41.8134	62.7343	32.6952	55.9506
c11e	Cruces	dry	11	exclosure	Bonellia macrocarpa	dry	0			0		2.58	2.08	2.33	39.6934	58.0931	33.1104	52.4641
c12e	Cruces	dry	12	exclosure	Bonellia macrocarpa	dry	0			0		2.59	1.95	2.27	34.3775	51.9108	27.6055	45.7428
c13e	Cruces	dry	13	exclosure	Bonellia macrocarpa	dry	0			0		2.25	1.76	2.005	34.9525	52.6738	34.8161	48.0732
c14e	Cruces	dry	14	exclosure	Bonellia macrocarpa	dry	0			0		3.14	2.5	2.82	34.1606	60.7029	38.2198	54.87
c15e	Cruces	dry	15	exclosure	Bonellia macrocarpa	dry	0			0		2.28	1.97	2.125	54.1	92.4374	43.5704	81.3027
c16e	Cruces	dry	16	exclosure	Bonellia macrocarpa	dry	0			0		3.01	2.08	2.545	64.4646	61.3866	30.9872	56.4378
c17e	Cruces	dry	17	exclosure	Bonellia macrocarpa	dry	0			0		1.89	1.92	1.905	42.3817	60.6024	32.7506	54.3135
c18e	Cruces	dry	18	exclosure	Bonellia macrocarpa	dry	0			0		2.03	1.77	1.9	18.3966	45.0609	33.8635	41.1944
c19e	Cruces	dry	19	exclosure	Bonellia macrocarpa	dry	0			0		2.23	1.6	1.915	29.7598	54.4397	25.6376	47.7428
c20e	Cruces	dry	20	exclosure	Bonellia macrocarpa	dry	0			0		2.62	2.14	2.38	42.2827	48.972	33.7677	45.9265
c21e	Cruces	dry	21	exclosure	Bonellia macrocarpa	dry	0			0		3.67	2.1	2.885	38.7184	47.6164	32.4038	44.5923
c22e	Cruces	dry	22	exclosure	Bonellia macrocarpa	dry	0			0		5.31	2.15	3.73	32.0454	53.7929	44.4778	49.9015
c23e	Cruces	dry	23	exclosure	Bonellia macrocarpa	dry	0			0		3.6	2.02	2.81	45.8029	64.3326	35.8149	58.0618
c24e	Cruces	dry	24	exclosure	Bonellia macrocarpa	dry	0			0		2.9	1.77	2.335	25.0802	51.9393	35.4013	46.893
c25e	Cruces	dry	25	exclosure	Bonellia macrocarpa	dry	0			0		3.41	1.35	2.38	37.8526	51.9047	41.5079	48.8903
c26e	Cruces	dry	26	exclosure	Bonellia macrocarpa	dry	0			0		3.55	2.11	2.83	33.595	47.2465	34.7515	44.0767
c27e	Cruces	dry	27	exclosure	Bonellia macrocarpa	dry	0			0		4.61	1.93	3.27	27.9279	44.644	40.6521	42.4193
c28e	Cruces	dry	28	exclosure	Bonellia macrocarpa	dry	0			0		3.48	2.99	3.235	32.8501	50.9886	38.1828	47.1719
c29e	Cruces	dry	29	exclosure	Bonellia macrocarpa	dry	0			0		2.69	2.1	2.395	32.3573	60.2804	49.0705	55.6231
c30e	Cruces	dry	30	exclosure	Bonellia macrocarpa	dry	0			0		2.41	2.76	2.585	39.6895	61.157	47.1244	56.5629
s1e	Sherman	wet	1	exclosure	Bonellia macrocarpa	dry	0			0		2.1	0.8	1.45	77.3131	91.5619	56.4556	84.3064
s2e	Sherman	wet	2	exclosure	Bonellia macrocarpa	dry	0			0		1.65	1.93	1.79	62.5594	86.8408	63.874	80.6455
s3e	Sherman	wet	3	exclosure	Bonellia macrocarpa	dry	0			0		1.58	1.52	1.55	71.9008	92.738	61.0139	85.3723
s4e	Sherman	wet	4	exclosure	Bonellia macrocarpa	dry	0			0		1.85	1.86	1.855	69.1398	94.4157	65.7171	87.5347
s5e	Sherman	wet	5	exclosure	Bonellia macrocarpa	dry	0			0		0.9	1.15	1.025	61.9499	77.0696	48.8808	71.1374
s6e	Sherman	wet	6	exclosure	Bonellia macrocarpa	dry	0			0		1.93	2.88	2.405	72.0861	94.5146	65.0328	86.7346
s7e	Sherman	wet	7	exclosure	Bonellia macrocarpa	dry	0			0		2.12	1.83	1.975	72.4401	95.3053	58.9733	86.7852
s8e	Sherman	wet	8	exclosure	Bonellia macrocarpa	dry	0			0		2.22	2.39	2.305	67.4727	91.7857	61.2595	84.4564
s9e	Sherman	wet	9	exclosure	Bonellia macrocarpa	dry	0			0		2.59	1.99	2.29	63.8377	92.9715	63.7718	85.6034
s10e	Sherman	wet	10	exclosure	Bonellia macrocarpa	dry	0			0		1.51	1.85	1.68	76.6005	94.2953	64.8318	87.3078
s11e	Sherman	wet	11	exclosure	Bonellia macrocarpa	dry	0			0		2.06	1.3	1.68	65.6054	88.5388	61.0306	82.1646
s12e	Sherman	wet	12	exclosure	Bonellia macrocarpa	dry	0			0		1.86	0.73	1.295	81.5366	96.5867	67.8603	89.9608
s13e	Sherman	wet	13	exclosure	Bonellia macrocarpa	dry	0			0		1.74	2.39	2.065	68.2076	83.3792	61.3461	78.1149
s14e	Sherman	wet	14	exclosure	Bonellia macrocarpa	dry	0			0		1	2.28	1.64	75.6694	101.514	64.1893	92.6567
s15e	Sherman	wet	15	exclosure	Bonellia macrocarpa	dry	0			0		1.18	0.34	0.76	73.1737	85.3071	65.7379	80.5131
s16e	Sherman	wet	16	exclosure	Bonellia macrocarpa	dry	0			0		1.27	0.32	0.795	59.5074	79.9643	65.9578	75.5546
s17e	Sherman	wet	17	exclosure	Bonellia macrocarpa	dry	0			0		1.89	2.66	2.275	89.7203	104.442	67.133	97.3377
s18e	Sherman	wet	18	exclosure	Bonellia macrocarpa	dry	0			0		0.77	1.54	1.155	86.0293	98.7054	69.9689	92.7869
s19e	Sherman	wet	19	exclosure	Bonellia macrocarpa	dry	0			0		1.46	3.36	2.41	66.8485	94.064	71.6604	87.6572
s20e	Sherman	wet	20	exclosure	Bonellia macrocarpa	dry	0			0		0.71	2.18	1.445	82.6772	104.726	73.2119	97.8896
s21e	Sherman	wet	21	exclosure	Bonellia macrocarpa	dry	0			0		1.92	1.85	1.885	67.0189	86.3377	65.2086	81.1975
s22e	Sherman	wet	22	exclosure	Bonellia macrocarpa	dry	0			0		2.37	1.8	2.085	49.9048	68.694	46.7076	63.1356
s23e	Sherman	wet	23	exclosure	Bonellia macrocarpa	dry	0			0		2.49	1.87	2.18	62.9326	83.7478	64.0383	78.0961
s24e	Sherman	wet	24	exclosure	Bonellia macrocarpa	dry	0			0		2.42	2.12	2.27	77.388	92.6191	67.3548	87.0475
s25e	Sherman	wet	25	exclosure	Bonellia macrocarpa	dry	0			0		2.62	1.96	2.29	63.0977	81.3854	55.114	75.4752
s26e	Sherman	wet	26	exclosure	Bonellia macrocarpa	dry	0			0		2.8	2.01	2.405	57.4629	77.6566	64.5861	72.6728
s27e	Sherman	wet	27	exclosure	Bonellia macrocarpa	dry	0			0		2.9	1.83	2.365	56.3981	81.4716	61.803	75.0493
s28e	Sherman	wet	28	exclosure	Bonellia macrocarpa	dry	0			0		1.69	2.22	1.955	61.8398	83.4565	58.0536	76.6933
s29e	Sherman	wet	29	exclosure	Bonellia macrocarpa	dry	0			0		2.35	2	2.175	56.121	80.5978	56.4284	73.8941
s30e	Sherman	wet	30	exclosure	Bonellia macrocarpa	dry	0			0		2.47	2.62	2.545	68.407	92.2667	58.3434	83.5823
c1c	Cruces	dry	1	control	Calophyllum longifolium	wet	0			0		2.07	2.25	2.16	28.1891	49.6845	32.1433	44.6786
c2c	Cruces	dry	2	control	Calophyllum longifolium	wet	0			0		2.88	2.32	2.6	45.2724	60.3476	35.6749	55.0382
c3c	Cruces	dry	3	control	Calophyllum longifolium	wet	0			0		3.54	2.65	3.095	41.2438	103.868	35.6304	87.7642
c4c	Cruces	dry	4	control	Calophyllum longifolium	wet	0			0		3.68	2.98	3.33	39.9891	59.7371	34.4319	54.0404
c5c	Cruces	dry	5	control	Calophyllum longifolium	wet	0			0		3.77	2.55	3.16	36.8521	54.4923	31.5322	49.05
c6c	Cruces	dry	6	control	Calophyllum longifolium	wet	0			0		4.83	2.32	3.575	31.6439	51.519	29.6281	46.2766
c7c	Cruces	dry	7	control	Calophyllum longifolium	wet	0			0		4.06	2.8	3.43	40.0486	81.1048	34.221	68.4032
c8c	Cruces	dry	8	control	Calophyllum longifolium	wet	0			0		2.95	2.32	2.635	37.0867	56.6094	22.1471	49.3432
c9c	Cruces	dry	9	control	Calophyllum longifolium	wet	0			0		2.62	2.48	2.55	46.2944	61.5732	33.2499	55.4624
c10c	Cruces	dry	10	control	Calophyllum longifolium	wet	0			0		3.1	2.41	2.755	41.8134	62.7343	32.6952	55.9506
c11c	Cruces	dry	11	control	Calophyllum longifolium	wet	1	1	0	0		2.47	2.31	2.39	39.6934	58.0931	33.1104	52.4641
c12c	Cruces	dry	12	control	Calophyllum longifolium	wet	1	1	0	0		2.84	2.15	2.495	34.3775	51.9108	27.6055	45.7428
c13c	Cruces	dry	13	control	Calophyllum longifolium	wet	0			0		2.84	1.78	2.31	34.9525	52.6738	34.8161	48.0732
c14c	Cruces	dry	14	control	Calophyllum longifolium	wet	0			0		2.35	2.08	2.215	34.1606	60.7029	38.2198	54.87
c15c	Cruces	dry	15	control	Calophyllum longifolium	wet	0			0		2.93	3.03	2.98	54.1	92.4374	43.5704	81.3027
c16c	Cruces	dry	16	control	Calophyllum longifolium	wet	0			0		2.74	2.23	2.485	64.4646	61.3866	30.9872	56.4378
c17c	Cruces	dry	17	control	Calophyllum longifolium	wet	0			0		2	1.84	1.92	42.3817	60.6024	32.7506	54.3135
c18c	Cruces	dry	18	control	Calophyllum longifolium	wet	0			0		2.44	2.13	2.285	18.3966	45.0609	33.8635	41.1944
c19c	Cruces	dry	19	control	Calophyllum longifolium	wet	0			0		1.93	1.89	1.91	29.7598	54.4397	25.6376	47.7428
c20c	Cruces	dry	20	control	Calophyllum longifolium	wet	0			0		2.39	2.2	2.295	42.2827	48.972	33.7677	45.9265
c21c	Cruces	dry	21	control	Calophyllum longifolium	wet	0			0		4.02	2.22	3.12	38.7184	47.6164	32.4038	44.5923
c22c	Cruces	dry	22	control	Calophyllum longifolium	wet	0			0		4.2	1.84	3.02	32.0454	53.7929	44.4778	49.9015
c23c	Cruces	dry	23	control	Calophyllum longifolium	wet	1	0		0		2.84	2.03	2.435	45.8029	64.3326	35.8149	58.0618
c24c	Cruces	dry	24	control	Calophyllum longifolium	wet	0			0		2.6	1.85	2.225	25.0802	51.9393	35.4013	46.893
c25c	Cruces	dry	25	control	Calophyllum longifolium	wet	0			0		3.44	1.73	2.585	37.8526	51.9047	41.5079	48.8903
c26c	Cruces	dry	26	control	Calophyllum longifolium	wet	0			0		4.11	2.65	3.38	33.595	47.2465	34.7515	44.0767
c27c	Cruces	dry	27	control	Calophyllum longifolium	wet	0			0		3.67	2.25	2.96	27.9279	44.644	40.6521	42.4193
c28c	Cruces	dry	28	control	Calophyllum longifolium	wet	0			0		3.44	2.27	2.855	32.8501	50.9886	38.1828	47.1719
c29c	Cruces	dry	29	control	Calophyllum longifolium	wet	0			0		3.59	2.41	3	32.3573	60.2804	49.0705	55.6231
c30c	Cruces	dry	30	control	Calophyllum longifolium	wet	0			0		2.88	2.7	2.79	39.6895	61.157	47.1244	56.5629
s1c	Sherman	wet	1	control	Calophyllum longifolium	wet	1	0		0		2.38	0.94	1.66	77.3131	91.5619	56.4556	84.3064
s2c	Sherman	wet	2	control	Calophyllum longifolium	wet	0			0		2.62	2	2.31	62.5594	86.8408	63.874	80.6455
s3c	Sherman	wet	3	control	Calophyllum longifolium	wet	0			0		1.18	1.29	1.235	71.9008	92.738	61.0139	85.3723
s4c	Sherman	wet	4	control	Calophyllum longifolium	wet	0			0		1.61	1	1.305	69.1398	94.4157	65.7171	87.5347
s5c	Sherman	wet	5	control	Calophyllum longifolium	wet	0			0		1.39	2.51	1.95	61.9499	77.0696	48.8808	71.1374
s6c	Sherman	wet	6	control	Calophyllum longifolium	wet	0			0		1.9	2.88	2.39	72.0861	94.5146	65.0328	86.7346
s7c	Sherman	wet	7	control	Calophyllum longifolium	wet	0			0		2.28	2.12	2.2	72.4401	95.3053	58.9733	86.7852
s8c	Sherman	wet	8	control	Calophyllum longifolium	wet	0			0		1.95	1.99	1.97	67.4727	91.7857	61.2595	84.4564
s9c	Sherman	wet	9	control	Calophyllum longifolium	wet	0			0		2	2	2	63.8377	92.9715	63.7718	85.6034
s10c	Sherman	wet	10	control	Calophyllum longifolium	wet	0			0		2.03	1.22	1.625	76.6005	94.2953	64.8318	87.3078
s11c	Sherman	wet	11	control	Calophyllum longifolium	wet	1	0		0		2.18	1.07	1.625	65.6054	88.5388	61.0306	82.1646
s12c	Sherman	wet	12	control	Calophyllum longifolium	wet	1	1	0	0		1.94	1.09	1.515	81.5366	96.5867	67.8603	89.9608
s13c	Sherman	wet	13	control	Calophyllum longifolium	wet	1	1	1	1	178	2.41	3.13	2.77	68.2076	83.3792	61.3461	78.1149
s14c	Sherman	wet	14	control	Calophyllum longifolium	wet	1	0		0		2.23	2.39	2.31	75.6694	101.514	64.1893	92.6567
s15c	Sherman	wet	15	control	Calophyllum longifolium	wet	0			0		0.86	0.44	0.65	73.1737	85.3071	65.7379	80.5131
s16c	Sherman	wet	16	control	Calophyllum longifolium	wet	0			0		1.1	0.33	0.715	59.5074	79.9643	65.9578	75.5546
s17c	Sherman	wet	17	control	Calophyllum longifolium	wet	1	0		0		1.07	0.71	0.89	89.7203	104.442	67.133	97.3377
s18c	Sherman	wet	18	control	Calophyllum longifolium	wet	0			0		1.33	1.54	1.435	86.0293	98.7054	69.9689	92.7869
s19c	Sherman	wet	19	control	Calophyllum longifolium	wet	0			0		0.83	2.76	1.795	66.8485	94.064	71.6604	87.6572
s20c	Sherman	wet	20	control	Calophyllum longifolium	wet	0			0		0.8	1.97	1.385	82.6772	104.726	73.2119	97.8896
s21c	Sherman	wet	21	control	Calophyllum longifolium	wet	1	1	1	1	108	2.54	2.22	2.38	67.0189	86.3377	65.2086	81.1975
s22c	Sherman	wet	22	control	Calophyllum longifolium	wet	0			0		2.36	1.89	2.125	49.9048	68.694	46.7076	63.1356
s23c	Sherman	wet	23	control	Calophyllum longifolium	wet	0			0		2.14	2.13	2.135	62.9326	83.7478	64.0383	78.0961
s24c	Sherman	wet	24	control	Calophyllum longifolium	wet	1	0		0		1.54	1.55	1.545	77.388	92.6191	67.3548	87.0475
s25c	Sherman	wet	25	control	Calophyllum longifolium	wet	1	0		0		3.1	2.14	2.62	63.0977	81.3854	55.114	75.4752
s26c	Sherman	wet	26	control	Calophyllum longifolium	wet	1	0		0		1.89	1.81	1.85	57.4629	77.6566	64.5861	72.6728
s27c	Sherman	wet	27	control	Calophyllum longifolium	wet	1	1	1	1	201	2.47	2.19	2.33	56.3981	81.4716	61.803	75.0493
s28c	Sherman	wet	28	control	Calophyllum longifolium	wet	0			0		2.93	2.23	2.58	61.8398	83.4565	58.0536	76.6933
s29c	Sherman	wet	29	control	Calophyllum longifolium	wet	0			0		2.41	1.62	2.015	56.121	80.5978	56.4284	73.8941
s30c	Sherman	wet	30	control	Calophyllum longifolium	wet	1	0		0		1.32	1.84	1.58	68.407	92.2667	58.3434	83.5823
c1e	Cruces	dry	1	exclosure	Calophyllum longifolium	wet	0			0		1.89	1.42	1.655	28.1891	49.6845	32.1433	44.6786
c2e	Cruces	dry	2	exclosure	Calophyllum longifolium	wet	0			0		3.32	2.55	2.935	45.2724	60.3476	35.6749	55.0382
c3e	Cruces	dry	3	exclosure	Calophyllum longifolium	wet	0			0		3.78	2.49	3.135	41.2438	103.868	35.6304	87.7642
c4e	Cruces	dry	4	exclosure	Calophyllum longifolium	wet	0			0		3.09	2.89	2.99	39.9891	59.7371	34.4319	54.0404
c5e	Cruces	dry	5	exclosure	Calophyllum longifolium	wet	0			0		4.72	2.45	3.585	36.8521	54.4923	31.5322	49.05
c6e	Cruces	dry	6	exclosure	Calophyllum longifolium	wet	0			0		6.82	2.56	4.69	31.6439	51.519	29.6281	46.2766
c7e	Cruces	dry	7	exclosure	Calophyllum longifolium	wet	0			0		4.2	2.96	3.58	40.0486	81.1048	34.221	68.4032
c8e	Cruces	dry	8	exclosure	Calophyllum longifolium	wet	0			0		4.59	2.78	3.685	37.0867	56.6094	22.1471	49.3432
c9e	Cruces	dry	9	exclosure	Calophyllum longifolium	wet	0			0		2.74	2.45	2.595	46.2944	61.5732	33.2499	55.4624
c10e	Cruces	dry	10	exclosure	Calophyllum longifolium	wet	0			0		3.85	2.19	3.02	41.8134	62.7343	32.6952	55.9506
c11e	Cruces	dry	11	exclosure	Calophyllum longifolium	wet	1	1	0	0		2.58	2.08	2.33	39.6934	58.0931	33.1104	52.4641
c12e	Cruces	dry	12	exclosure	Calophyllum longifolium	wet	0			0		2.59	1.95	2.27	34.3775	51.9108	27.6055	45.7428
c13e	Cruces	dry	13	exclosure	Calophyllum longifolium	wet	0			0		2.25	1.76	2.005	34.9525	52.6738	34.8161	48.0732
c14e	Cruces	dry	14	exclosure	Calophyllum longifolium	wet	0			0		3.14	2.5	2.82	34.1606	60.7029	38.2198	54.87
c15e	Cruces	dry	15	exclosure	Calophyllum longifolium	wet	0			0		2.28	1.97	2.125	54.1	92.4374	43.5704	81.3027
c16e	Cruces	dry	16	exclosure	Calophyllum longifolium	wet	1	0		0		3.01	2.08	2.545	64.4646	61.3866	30.9872	56.4378
c17e	Cruces	dry	17	exclosure	Calophyllum longifolium	wet	0			0		1.89	1.92	1.905	42.3817	60.6024	32.7506	54.3135
c18e	Cruces	dry	18	exclosure	Calophyllum longifolium	wet	0			0		2.03	1.77	1.9	18.3966	45.0609	33.8635	41.1944
c19e	Cruces	dry	19	exclosure	Calophyllum longifolium	wet	0			0		2.23	1.6	1.915	29.7598	54.4397	25.6376	47.7428
c20e	Cruces	dry	20	exclosure	Calophyllum longifolium	wet	0			0		2.62	2.14	2.38	42.2827	48.972	33.7677	45.9265
c21e	Cruces	dry	21	exclosure	Calophyllum longifolium	wet	0			0		3.67	2.1	2.885	38.7184	47.6164	32.4038	44.5923
c22e	Cruces	dry	22	exclosure	Calophyllum longifolium	wet	1	1	1	1	128	5.31	2.15	3.73	32.0454	53.7929	44.4778	49.9015
c23e	Cruces	dry	23	exclosure	Calophyllum longifolium	wet	1	1	1	1	250	3.6	2.02	2.81	45.8029	64.3326	35.8149	58.0618
c24e	Cruces	dry	24	exclosure	Calophyllum longifolium	wet	0			0		2.9	1.77	2.335	25.0802	51.9393	35.4013	46.893
c25e	Cruces	dry	25	exclosure	Calophyllum longifolium	wet	1	1	0	0		3.41	1.35	2.38	37.8526	51.9047	41.5079	48.8903
c26e	Cruces	dry	26	exclosure	Calophyllum longifolium	wet	0			0		3.55	2.11	2.83	33.595	47.2465	34.7515	44.0767
c27e	Cruces	dry	27	exclosure	Calophyllum longifolium	wet	0			0		4.61	1.93	3.27	27.9279	44.644	40.6521	42.4193
c28e	Cruces	dry	28	exclosure	Calophyllum longifolium	wet	0			0		3.48	2.99	3.235	32.8501	50.9886	38.1828	47.1719
c29e	Cruces	dry	29	exclosure	Calophyllum longifolium	wet	0			0		2.69	2.1	2.395	32.3573	60.2804	49.0705	55.6231
c30e	Cruces	dry	30	exclosure	Calophyllum longifolium	wet	0			0		2.41	2.76	2.585	39.6895	61.157	47.1244	56.5629
s1e	Sherman	wet	1	exclosure	Calophyllum longifolium	wet	0			0		2.1	0.8	1.45	77.3131	91.5619	56.4556	84.3064
s2e	Sherman	wet	2	exclosure	Calophyllum longifolium	wet	0			0		1.65	1.93	1.79	62.5594	86.8408	63.874	80.6455
s3e	Sherman	wet	3	exclosure	Calophyllum longifolium	wet	0			0		1.58	1.52	1.55	71.9008	92.738	61.0139	85.3723
s4e	Sherman	wet	4	exclosure	Calophyllum longifolium	wet	0			0		1.85	1.86	1.855	69.1398	94.4157	65.7171	87.5347
s5e	Sherman	wet	5	exclosure	Calophyllum longifolium	wet	0			0		0.9	1.15	1.025	61.9499	77.0696	48.8808	71.1374
s6e	Sherman	wet	6	exclosure	Calophyllum longifolium	wet	0			0		1.93	2.88	2.405	72.0861	94.5146	65.0328	86.7346
s7e	Sherman	wet	7	exclosure	Calophyllum longifolium	wet	0			0		2.12	1.83	1.975	72.4401	95.3053	58.9733	86.7852
s8e	Sherman	wet	8	exclosure	Calophyllum longifolium	wet	0			0		2.22	2.39	2.305	67.4727	91.7857	61.2595	84.4564
s9e	Sherman	wet	9	exclosure	Calophyllum longifolium	wet	0			0		2.59	1.99	2.29	63.8377	92.9715	63.7718	85.6034
s10e	Sherman	wet	10	exclosure	Calophyllum longifolium	wet	0			0		1.51	1.85	1.68	76.6005	94.2953	64.8318	87.3078
s11e	Sherman	wet	11	exclosure	Calophyllum longifolium	wet	1	0		0		2.06	1.3	1.68	65.6054	88.5388	61.0306	82.1646
s12e	Sherman	wet	12	exclosure	Calophyllum longifolium	wet	1	0		0		1.86	0.73	1.295	81.5366	96.5867	67.8603	89.9608
s13e	Sherman	wet	13	exclosure	Calophyllum longifolium	wet	1	1	1	1	135	1.74	2.39	2.065	68.2076	83.3792	61.3461	78.1149
s14e	Sherman	wet	14	exclosure	Calophyllum longifolium	wet	1	1	0	0		1	2.28	1.64	75.6694	101.514	64.1893	92.6567
s15e	Sherman	wet	15	exclosure	Calophyllum longifolium	wet	1	0		0		1.18	0.34	0.76	73.1737	85.3071	65.7379	80.5131
s16e	Sherman	wet	16	exclosure	Calophyllum longifolium	wet	1	1	1	1	128	1.27	0.32	0.795	59.5074	79.9643	65.9578	75.5546
s17e	Sherman	wet	17	exclosure	Calophyllum longifolium	wet	1	1	1	1	143	1.89	2.66	2.275	89.7203	104.442	67.133	97.3377
s18e	Sherman	wet	18	exclosure	Calophyllum longifolium	wet	1	1	1	1	300	0.77	1.54	1.155	86.0293	98.7054	69.9689	92.7869
s19e	Sherman	wet	19	exclosure	Calophyllum longifolium	wet	0			0		1.46	3.36	2.41	66.8485	94.064	71.6604	87.6572
s20e	Sherman	wet	20	exclosure	Calophyllum longifolium	wet	1	1	1	1	133	0.71	2.18	1.445	82.6772	104.726	73.2119	97.8896
s21e	Sherman	wet	21	exclosure	Calophyllum longifolium	wet	1	1	1	1	172	1.92	1.85	1.885	67.0189	86.3377	65.2086	81.1975
s22e	Sherman	wet	22	exclosure	Calophyllum longifolium	wet	1	1	1	1	155	2.37	1.8	2.085	49.9048	68.694	46.7076	63.1356
s23e	Sherman	wet	23	exclosure	Calophyllum longifolium	wet	1	1	1	1	185	2.49	1.87	2.18	62.9326	83.7478	64.0383	78.0961
s24e	Sherman	wet	24	exclosure	Calophyllum longifolium	wet	0			0		2.42	2.12	2.27	77.388	92.6191	67.3548	87.0475
s25e	Sherman	wet	25	exclosure	Calophyllum longifolium	wet	1	1	1	1	150	2.62	1.96	2.29	63.0977	81.3854	55.114	75.4752
s26e	Sherman	wet	26	exclosure	Calophyllum longifolium	wet	1	1	1	1	221	2.8	2.01	2.405	57.4629	77.6566	64.5861	72.6728
s27e	Sherman	wet	27	exclosure	Calophyllum longifolium	wet	1	1	1	1	258	2.9	1.83	2.365	56.3981	81.4716	61.803	75.0493
s28e	Sherman	wet	28	exclosure	Calophyllum longifolium	wet	1	1	1	1	221	1.69	2.22	1.955	61.8398	83.4565	58.0536	76.6933
s29e	Sherman	wet	29	exclosure	Calophyllum longifolium	wet	0			0		2.35	2	2.175	56.121	80.5978	56.4284	73.8941
s30e	Sherman	wet	30	exclosure	Calophyllum longifolium	wet	1	1	1	1	160	2.47	2.62	2.545	68.407	92.2667	58.3434	83.5823
c1c	Cruces	dry	1	control	Chamaedorea tepejilote	wet	0			0		2.07	2.25	2.16	28.1891	49.6845	32.1433	44.6786
c1c	Cruces	dry	1	control	Chamaedorea tepejilote	wet	0			0		2.07	2.25	2.16	28.1891	49.6845	32.1433	44.6786
c2c	Cruces	dry	2	control	Chamaedorea tepejilote	wet	0			0		2.88	2.32	2.6	45.2724	60.3476	35.6749	55.0382
c2c	Cruces	dry	2	control	Chamaedorea tepejilote	wet	0			0		2.88	2.32	2.6	45.2724	60.3476	35.6749	55.0382
c3c	Cruces	dry	3	control	Chamaedorea tepejilote	wet	0			0		3.54	2.65	3.095	41.2438	103.868	35.6304	87.7642
c3c	Cruces	dry	3	control	Chamaedorea tepejilote	wet	0			0		3.54	2.65	3.095	41.2438	103.868	35.6304	87.7642
c4c	Cruces	dry	4	control	Chamaedorea tepejilote	wet	0			0		3.68	2.98	3.33	39.9891	59.7371	34.4319	54.0404
c4c	Cruces	dry	4	control	Chamaedorea tepejilote	wet	0			0		3.68	2.98	3.33	39.9891	59.7371	34.4319	54.0404
c5c	Cruces	dry	5	control	Chamaedorea tepejilote	wet	0			0		3.77	2.55	3.16	36.8521	54.4923	31.5322	49.05
c5c	Cruces	dry	5	control	Chamaedorea tepejilote	wet	0			0		3.77	2.55	3.16	36.8521	54.4923	31.5322	49.05
c6c	Cruces	dry	6	control	Chamaedorea tepejilote	wet	0			0		4.83	2.32	3.575	31.6439	51.519	29.6281	46.2766
c6c	Cruces	dry	6	control	Chamaedorea tepejilote	wet	0			0		4.83	2.32	3.575	31.6439	51.519	29.6281	46.2766
c7c	Cruces	dry	7	control	Chamaedorea tepejilote	wet	0			0		4.06	2.8	3.43	40.0486	81.1048	34.221	68.4032
c7c	Cruces	dry	7	control	Chamaedorea tepejilote	wet	0			0		4.06	2.8	3.43	40.0486	81.1048	34.221	68.4032
c8c	Cruces	dry	8	control	Chamaedorea tepejilote	wet	0			0		2.95	2.32	2.635	37.0867	56.6094	22.1471	49.3432
c8c	Cruces	dry	8	control	Chamaedorea tepejilote	wet	0			0		2.95	2.32	2.635	37.0867	56.6094	22.1471	49.3432
c9c	Cruces	dry	9	control	Chamaedorea tepejilote	wet	0			0		2.62	2.48	2.55	46.2944	61.5732	33.2499	55.4624
c9c	Cruces	dry	9	control	Chamaedorea tepejilote	wet	0			0		2.62	2.48	2.55	46.2944	61.5732	33.2499	55.4624
c10c	Cruces	dry	10	control	Chamaedorea tepejilote	wet	0			0		3.1	2.41	2.755	41.8134	62.7343	32.6952	55.9506
c10c	Cruces	dry	10	control	Chamaedorea tepejilote	wet	0			0		3.1	2.41	2.755	41.8134	62.7343	32.6952	55.9506
c11c	Cruces	dry	11	control	Chamaedorea tepejilote	wet	0			0		2.47	2.31	2.39	39.6934	58.0931	33.1104	52.4641
c11c	Cruces	dry	11	control	Chamaedorea tepejilote	wet	0			0		2.47	2.31	2.39	39.6934	58.0931	33.1104	52.4641
c12c	Cruces	dry	12	control	Chamaedorea tepejilote	wet	0			0		2.84	2.15	2.495	34.3775	51.9108	27.6055	45.7428
c12c	Cruces	dry	12	control	Chamaedorea tepejilote	wet	0			0		2.84	2.15	2.495	34.3775	51.9108	27.6055	45.7428
c13c	Cruces	dry	13	control	Chamaedorea tepejilote	wet	0			0		2.84	1.78	2.31	34.9525	52.6738	34.8161	48.0732
c13c	Cruces	dry	13	control	Chamaedorea tepejilote	wet	0			0		2.84	1.78	2.31	34.9525	52.6738	34.8161	48.0732
c14c	Cruces	dry	14	control	Chamaedorea tepejilote	wet	0			0		2.35	2.08	2.215	34.1606	60.7029	38.2198	54.87
c14c	Cruces	dry	14	control	Chamaedorea tepejilote	wet	0			0		2.35	2.08	2.215	34.1606	60.7029	38.2198	54.87
c15c	Cruces	dry	15	control	Chamaedorea tepejilote	wet	0			0		2.93	3.03	2.98	54.1	92.4374	43.5704	81.3027
c15c	Cruces	dry	15	control	Chamaedorea tepejilote	wet	0			0		2.93	3.03	2.98	54.1	92.4374	43.5704	81.3027
c16c	Cruces	dry	16	control	Chamaedorea tepejilote	wet	0			0		2.74	2.23	2.485	64.4646	61.3866	30.9872	56.4378
c16c	Cruces	dry	16	control	Chamaedorea tepejilote	wet	0			0		2.74	2.23	2.485	64.4646	61.3866	30.9872	56.4378
c17c	Cruces	dry	17	control	Chamaedorea tepejilote	wet	0			0		2	1.84	1.92	42.3817	60.6024	32.7506	54.3135
c17c	Cruces	dry	17	control	Chamaedorea tepejilote	wet	0			0		2	1.84	1.92	42.3817	60.6024	32.7506	54.3135
c18c	Cruces	dry	18	control	Chamaedorea tepejilote	wet	0			0		2.44	2.13	2.285	18.3966	45.0609	33.8635	41.1944
c18c	Cruces	dry	18	control	Chamaedorea tepejilote	wet	0			0		2.44	2.13	2.285	18.3966	45.0609	33.8635	41.1944
c19c	Cruces	dry	19	control	Chamaedorea tepejilote	wet	0			0		1.93	1.89	1.91	29.7598	54.4397	25.6376	47.7428
c19c	Cruces	dry	19	control	Chamaedorea tepejilote	wet	0			0		1.93	1.89	1.91	29.7598	54.4397	25.6376	47.7428
c20c	Cruces	dry	20	control	Chamaedorea tepejilote	wet	0			0		2.39	2.2	2.295	42.2827	48.972	33.7677	45.9265
c20c	Cruces	dry	20	control	Chamaedorea tepejilote	wet	0			0		2.39	2.2	2.295	42.2827	48.972	33.7677	45.9265
c21c	Cruces	dry	21	control	Chamaedorea tepejilote	wet	0			0		4.02	2.22	3.12	38.7184	47.6164	32.4038	44.5923
c21c	Cruces	dry	21	control	Chamaedorea tepejilote	wet	0			0		4.02	2.22	3.12	38.7184	47.6164	32.4038	44.5923
c22c	Cruces	dry	22	control	Chamaedorea tepejilote	wet	0			0		4.2	1.84	3.02	32.0454	53.7929	44.4778	49.9015
c22c	Cruces	dry	22	control	Chamaedorea tepejilote	wet	0			0		4.2	1.84	3.02	32.0454	53.7929	44.4778	49.9015
c23c	Cruces	dry	23	control	Chamaedorea tepejilote	wet	0			0		2.84	2.03	2.435	45.8029	64.3326	35.8149	58.0618
c23c	Cruces	dry	23	control	Chamaedorea tepejilote	wet	0			0		2.84	2.03	2.435	45.8029	64.3326	35.8149	58.0618
c24c	Cruces	dry	24	control	Chamaedorea tepejilote	wet	0			0		2.6	1.85	2.225	25.0802	51.9393	35.4013	46.893
c24c	Cruces	dry	24	control	Chamaedorea tepejilote	wet	0			0		2.6	1.85	2.225	25.0802	51.9393	35.4013	46.893
c25c	Cruces	dry	25	control	Chamaedorea tepejilote	wet	0			0		3.44	1.73	2.585	37.8526	51.9047	41.5079	48.8903
c25c	Cruces	dry	25	control	Chamaedorea tepejilote	wet	0			0		3.44	1.73	2.585	37.8526	51.9047	41.5079	48.8903
c26c	Cruces	dry	26	control	Chamaedorea tepejilote	wet	0			0		4.11	2.65	3.38	33.595	47.2465	34.7515	44.0767
c26c	Cruces	dry	26	control	Chamaedorea tepejilote	wet	0			0		4.11	2.65	3.38	33.595	47.2465	34.7515	44.0767
c27c	Cruces	dry	27	control	Chamaedorea tepejilote	wet	0			0		3.67	2.25	2.96	27.9279	44.644	40.6521	42.4193
c27c	Cruces	dry	27	control	Chamaedorea tepejilote	wet	0			0		3.67	2.25	2.96	27.9279	44.644	40.6521	42.4193
c28c	Cruces	dry	28	control	Chamaedorea tepejilote	wet	0			0		3.44	2.27	2.855	32.8501	50.9886	38.1828	47.1719
c28c	Cruces	dry	28	control	Chamaedorea tepejilote	wet	0			0		3.44	2.27	2.855	32.8501	50.9886	38.1828	47.1719
c29c	Cruces	dry	29	control	Chamaedorea tepejilote	wet	0			0		3.59	2.41	3	32.3573	60.2804	49.0705	55.6231
c29c	Cruces	dry	29	control	Chamaedorea tepejilote	wet	0			0		3.59	2.41	3	32.3573	60.2804	49.0705	55.6231
c30c	Cruces	dry	30	control	Chamaedorea tepejilote	wet	0			0		2.88	2.7	2.79	39.6895	61.157	47.1244	56.5629
c30c	Cruces	dry	30	control	Chamaedorea tepejilote	wet	0			0		2.88	2.7	2.79	39.6895	61.157	47.1244	56.5629
s1c	Sherman	wet	1	control	Chamaedorea tepejilote	wet	0			0		2.38	0.94	1.66	77.3131	91.5619	56.4556	84.3064
s1c	Sherman	wet	1	control	Chamaedorea tepejilote	wet	0			0		2.38	0.94	1.66	77.3131	91.5619	56.4556	84.3064
s2c	Sherman	wet	2	control	Chamaedorea tepejilote	wet	0			0		2.62	2	2.31	62.5594	86.8408	63.874	80.6455
s2c	Sherman	wet	2	control	Chamaedorea tepejilote	wet	0			0		2.62	2	2.31	62.5594	86.8408	63.874	80.6455
s3c	Sherman	wet	3	control	Chamaedorea tepejilote	wet	0			0		1.18	1.29	1.235	71.9008	92.738	61.0139	85.3723
s3c	Sherman	wet	3	control	Chamaedorea tepejilote	wet	0			0		1.18	1.29	1.235	71.9008	92.738	61.0139	85.3723
s4c	Sherman	wet	4	control	Chamaedorea tepejilote	wet	0			0		1.61	1	1.305	69.1398	94.4157	65.7171	87.5347
s4c	Sherman	wet	4	control	Chamaedorea tepejilote	wet	0			0		1.61	1	1.305	69.1398	94.4157	65.7171	87.5347
s5c	Sherman	wet	5	control	Chamaedorea tepejilote	wet	0			0		1.39	2.51	1.95	61.9499	77.0696	48.8808	71.1374
s5c	Sherman	wet	5	control	Chamaedorea tepejilote	wet	0			0		1.39	2.51	1.95	61.9499	77.0696	48.8808	71.1374
s6c	Sherman	wet	6	control	Chamaedorea tepejilote	wet	0			0		1.9	2.88	2.39	72.0861	94.5146	65.0328	86.7346
s6c	Sherman	wet	6	control	Chamaedorea tepejilote	wet	0			0		1.9	2.88	2.39	72.0861	94.5146	65.0328	86.7346
s7c	Sherman	wet	7	control	Chamaedorea tepejilote	wet	0			0		2.28	2.12	2.2	72.4401	95.3053	58.9733	86.7852
s7c	Sherman	wet	7	control	Chamaedorea tepejilote	wet	0			0		2.28	2.12	2.2	72.4401	95.3053	58.9733	86.7852
s8c	Sherman	wet	8	control	Chamaedorea tepejilote	wet	0			0		1.95	1.99	1.97	67.4727	91.7857	61.2595	84.4564
s8c	Sherman	wet	8	control	Chamaedorea tepejilote	wet	0			0		1.95	1.99	1.97	67.4727	91.7857	61.2595	84.4564
s9c	Sherman	wet	9	control	Chamaedorea tepejilote	wet	0			0		2	2	2	63.8377	92.9715	63.7718	85.6034
s9c	Sherman	wet	9	control	Chamaedorea tepejilote	wet	0			0		2	2	2	63.8377	92.9715	63.7718	85.6034
s10c	Sherman	wet	10	control	Chamaedorea tepejilote	wet	0			0		2.03	1.22	1.625	76.6005	94.2953	64.8318	87.3078
s10c	Sherman	wet	10	control	Chamaedorea tepejilote	wet	0			0		2.03	1.22	1.625	76.6005	94.2953	64.8318	87.3078
s11c	Sherman	wet	11	control	Chamaedorea tepejilote	wet	0			0		2.18	1.07	1.625	65.6054	88.5388	61.0306	82.1646
s11c	Sherman	wet	11	control	Chamaedorea tepejilote	wet	0			0		2.18	1.07	1.625	65.6054	88.5388	61.0306	82.1646
s12c	Sherman	wet	12	control	Chamaedorea tepejilote	wet	0			0		1.94	1.09	1.515	81.5366	96.5867	67.8603	89.9608
s12c	Sherman	wet	12	control	Chamaedorea tepejilote	wet	0			0		1.94	1.09	1.515	81.5366	96.5867	67.8603	89.9608
s13c	Sherman	wet	13	control	Chamaedorea tepejilote	wet	0			0		2.41	3.13	2.77	68.2076	83.3792	61.3461	78.1149
s13c	Sherman	wet	13	control	Chamaedorea tepejilote	wet	0			0		2.41	3.13	2.77	68.2076	83.3792	61.3461	78.1149
s14c	Sherman	wet	14	control	Chamaedorea tepejilote	wet	0			0		2.23	2.39	2.31	75.6694	101.514	64.1893	92.6567
s14c	Sherman	wet	14	control	Chamaedorea tepejilote	wet	0			0		2.23	2.39	2.31	75.6694	101.514	64.1893	92.6567
s15c	Sherman	wet	15	control	Chamaedorea tepejilote	wet	0			0		0.86	0.44	0.65	73.1737	85.3071	65.7379	80.5131
s15c	Sherman	wet	15	control	Chamaedorea tepejilote	wet	0			0		0.86	0.44	0.65	73.1737	85.3071	65.7379	80.5131
s16c	Sherman	wet	16	control	Chamaedorea tepejilote	wet	0			0		1.1	0.33	0.715	59.5074	79.9643	65.9578	75.5546
s16c	Sherman	wet	16	control	Chamaedorea tepejilote	wet	0			0		1.1	0.33	0.715	59.5074	79.9643	65.9578	75.5546
s17c	Sherman	wet	17	control	Chamaedorea tepejilote	wet	0			0		1.07	0.71	0.89	89.7203	104.442	67.133	97.3377
s17c	Sherman	wet	17	control	Chamaedorea tepejilote	wet	0			0		1.07	0.71	0.89	89.7203	104.442	67.133	97.3377
s18c	Sherman	wet	18	control	Chamaedorea tepejilote	wet	0			0		1.33	1.54	1.435	86.0293	98.7054	69.9689	92.7869
s18c	Sherman	wet	18	control	Chamaedorea tepejilote	wet	0			0		1.33	1.54	1.435	86.0293	98.7054	69.9689	92.7869
s19c	Sherman	wet	19	control	Chamaedorea tepejilote	wet	0			0		0.83	2.76	1.795	66.8485	94.064	71.6604	87.6572
s19c	Sherman	wet	19	control	Chamaedorea tepejilote	wet	0			0		0.83	2.76	1.795	66.8485	94.064	71.6604	87.6572
s20c	Sherman	wet	20	control	Chamaedorea tepejilote	wet	0			0		0.8	1.97	1.385	82.6772	104.726	73.2119	97.8896
s20c	Sherman	wet	20	control	Chamaedorea tepejilote	wet	0			0		0.8	1.97	1.385	82.6772	104.726	73.2119	97.8896
s21c	Sherman	wet	21	control	Chamaedorea tepejilote	wet	0			0		2.54	2.22	2.38	67.0189	86.3377	65.2086	81.1975
s21c	Sherman	wet	21	control	Chamaedorea tepejilote	wet	0			0		2.54	2.22	2.38	67.0189	86.3377	65.2086	81.1975
s22c	Sherman	wet	22	control	Chamaedorea tepejilote	wet	0			0		2.36	1.89	2.125	49.9048	68.694	46.7076	63.1356
s22c	Sherman	wet	22	control	Chamaedorea tepejilote	wet	0			0		2.36	1.89	2.125	49.9048	68.694	46.7076	63.1356
s23c	Sherman	wet	23	control	Chamaedorea tepejilote	wet	0			0		2.14	2.13	2.135	62.9326	83.7478	64.0383	78.0961
s23c	Sherman	wet	23	control	Chamaedorea tepejilote	wet	0			0		2.14	2.13	2.135	62.9326	83.7478	64.0383	78.0961
s24c	Sherman	wet	24	control	Chamaedorea tepejilote	wet	0			0		1.54	1.55	1.545	77.388	92.6191	67.3548	87.0475
s24c	Sherman	wet	24	control	Chamaedorea tepejilote	wet	0			0		1.54	1.55	1.545	77.388	92.6191	67.3548	87.0475
s25c	Sherman	wet	25	control	Chamaedorea tepejilote	wet	0			0		3.1	2.14	2.62	63.0977	81.3854	55.114	75.4752
s25c	Sherman	wet	25	control	Chamaedorea tepejilote	wet	0			0		3.1	2.14	2.62	63.0977	81.3854	55.114	75.4752
s26c	Sherman	wet	26	control	Chamaedorea tepejilote	wet	0			0		1.89	1.81	1.85	57.4629	77.6566	64.5861	72.6728
s26c	Sherman	wet	26	control	Chamaedorea tepejilote	wet	0			0		1.89	1.81	1.85	57.4629	77.6566	64.5861	72.6728
s27c	Sherman	wet	27	control	Chamaedorea tepejilote	wet	0			0		2.47	2.19	2.33	56.3981	81.4716	61.803	75.0493
s27c	Sherman	wet	27	control	Chamaedorea tepejilote	wet	0			0		2.47	2.19	2.33	56.3981	81.4716	61.803	75.0493
s28c	Sherman	wet	28	control	Chamaedorea tepejilote	wet	0			0		2.93	2.23	2.58	61.8398	83.4565	58.0536	76.6933
s28c	Sherman	wet	28	control	Chamaedorea tepejilote	wet	0			0		2.93	2.23	2.58	61.8398	83.4565	58.0536	76.6933
s29c	Sherman	wet	29	control	Chamaedorea tepejilote	wet	0			0		2.41	1.62	2.015	56.121	80.5978	56.4284	73.8941
s29c	Sherman	wet	29	control	Chamaedorea tepejilote	wet	0			0		2.41	1.62	2.015	56.121	80.5978	56.4284	73.8941
s30c	Sherman	wet	30	control	Chamaedorea tepejilote	wet	0			0		1.32	1.84	1.58	68.407	92.2667	58.3434	83.5823
s30c	Sherman	wet	30	control	Chamaedorea tepejilote	wet	0			0		1.32	1.84	1.58	68.407	92.2667	58.3434	83.5823
c1e	Cruces	dry	1	exclosure	Chamaedorea tepejilote	wet	0			0		1.89	1.42	1.655	28.1891	49.6845	32.1433	44.6786
c1e	Cruces	dry	1	exclosure	Chamaedorea tepejilote	wet	0			0		1.89	1.42	1.655	28.1891	49.6845	32.1433	44.6786
c2e	Cruces	dry	2	exclosure	Chamaedorea tepejilote	wet	0			0		3.32	2.55	2.935	45.2724	60.3476	35.6749	55.0382
c2e	Cruces	dry	2	exclosure	Chamaedorea tepejilote	wet	0			0		3.32	2.55	2.935	45.2724	60.3476	35.6749	55.0382
c3e	Cruces	dry	3	exclosure	Chamaedorea tepejilote	wet	0			0		3.78	2.49	3.135	41.2438	103.868	35.6304	87.7642
c3e	Cruces	dry	3	exclosure	Chamaedorea tepejilote	wet	0			0		3.78	2.49	3.135	41.2438	103.868	35.6304	87.7642
c4e	Cruces	dry	4	exclosure	Chamaedorea tepejilote	wet	0			0		3.09	2.89	2.99	39.9891	59.7371	34.4319	54.0404
c4e	Cruces	dry	4	exclosure	Chamaedorea tepejilote	wet	0			0		3.09	2.89	2.99	39.9891	59.7371	34.4319	54.0404
c5e	Cruces	dry	5	exclosure	Chamaedorea tepejilote	wet	0			0		4.72	2.45	3.585	36.8521	54.4923	31.5322	49.05
c5e	Cruces	dry	5	exclosure	Chamaedorea tepejilote	wet	0			0		4.72	2.45	3.585	36.8521	54.4923	31.5322	49.05
c6e	Cruces	dry	6	exclosure	Chamaedorea tepejilote	wet	0			0		6.82	2.56	4.69	31.6439	51.519	29.6281	46.2766
c6e	Cruces	dry	6	exclosure	Chamaedorea tepejilote	wet	0			0		6.82	2.56	4.69	31.6439	51.519	29.6281	46.2766
c7e	Cruces	dry	7	exclosure	Chamaedorea tepejilote	wet	0			0		4.2	2.96	3.58	40.0486	81.1048	34.221	68.4032
c7e	Cruces	dry	7	exclosure	Chamaedorea tepejilote	wet	0			0		4.2	2.96	3.58	40.0486	81.1048	34.221	68.4032
c8e	Cruces	dry	8	exclosure	Chamaedorea tepejilote	wet	0			0		4.59	2.78	3.685	37.0867	56.6094	22.1471	49.3432
c8e	Cruces	dry	8	exclosure	Chamaedorea tepejilote	wet	0			0		4.59	2.78	3.685	37.0867	56.6094	22.1471	49.3432
c9e	Cruces	dry	9	exclosure	Chamaedorea tepejilote	wet	0			0		2.74	2.45	2.595	46.2944	61.5732	33.2499	55.4624
c9e	Cruces	dry	9	exclosure	Chamaedorea tepejilote	wet	0			0		2.74	2.45	2.595	46.2944	61.5732	33.2499	55.4624
c10e	Cruces	dry	10	exclosure	Chamaedorea tepejilote	wet	0			0		3.85	2.19	3.02	41.8134	62.7343	32.6952	55.9506
c10e	Cruces	dry	10	exclosure	Chamaedorea tepejilote	wet	0			0		3.85	2.19	3.02	41.8134	62.7343	32.6952	55.9506
c11e	Cruces	dry	11	exclosure	Chamaedorea tepejilote	wet	0			0		2.58	2.08	2.33	39.6934	58.0931	33.1104	52.4641
c11e	Cruces	dry	11	exclosure	Chamaedorea tepejilote	wet	0			0		2.58	2.08	2.33	39.6934	58.0931	33.1104	52.4641
c12e	Cruces	dry	12	exclosure	Chamaedorea tepejilote	wet	0			0		2.59	1.95	2.27	34.3775	51.9108	27.6055	45.7428
c12e	Cruces	dry	12	exclosure	Chamaedorea tepejilote	wet	0			0		2.59	1.95	2.27	34.3775	51.9108	27.6055	45.7428
c13e	Cruces	dry	13	exclosure	Chamaedorea tepejilote	wet	0			0		2.25	1.76	2.005	34.9525	52.6738	34.8161	48.0732
c13e	Cruces	dry	13	exclosure	Chamaedorea tepejilote	wet	0			0		2.25	1.76	2.005	34.9525	52.6738	34.8161	48.0732
c14e	Cruces	dry	14	exclosure	Chamaedorea tepejilote	wet	0			0		3.14	2.5	2.82	34.1606	60.7029	38.2198	54.87
c14e	Cruces	dry	14	exclosure	Chamaedorea tepejilote	wet	0			0		3.14	2.5	2.82	34.1606	60.7029	38.2198	54.87
c15e	Cruces	dry	15	exclosure	Chamaedorea tepejilote	wet	0			0		2.28	1.97	2.125	54.1	92.4374	43.5704	81.3027
c15e	Cruces	dry	15	exclosure	Chamaedorea tepejilote	wet	0			0		2.28	1.97	2.125	54.1	92.4374	43.5704	81.3027
c16e	Cruces	dry	16	exclosure	Chamaedorea tepejilote	wet	0			0		3.01	2.08	2.545	64.4646	61.3866	30.9872	56.4378
c16e	Cruces	dry	16	exclosure	Chamaedorea tepejilote	wet	0			0		3.01	2.08	2.545	64.4646	61.3866	30.9872	56.4378
c17e	Cruces	dry	17	exclosure	Chamaedorea tepejilote	wet	0			0		1.89	1.92	1.905	42.3817	60.6024	32.7506	54.3135
c17e	Cruces	dry	17	exclosure	Chamaedorea tepejilote	wet	0			0		1.89	1.92	1.905	42.3817	60.6024	32.7506	54.3135
c18e	Cruces	dry	18	exclosure	Chamaedorea tepejilote	wet	0			0		2.03	1.77	1.9	18.3966	45.0609	33.8635	41.1944
c18e	Cruces	dry	18	exclosure	Chamaedorea tepejilote	wet	0			0		2.03	1.77	1.9	18.3966	45.0609	33.8635	41.1944
c19e	Cruces	dry	19	exclosure	Chamaedorea tepejilote	wet	0			0		2.23	1.6	1.915	29.7598	54.4397	25.6376	47.7428
c19e	Cruces	dry	19	exclosure	Chamaedorea tepejilote	wet	0			0		2.23	1.6	1.915	29.7598	54.4397	25.6376	47.7428
c20e	Cruces	dry	20	exclosure	Chamaedorea tepejilote	wet	0			0		2.62	2.14	2.38	42.2827	48.972	33.7677	45.9265
c20e	Cruces	dry	20	exclosure	Chamaedorea tepejilote	wet	0			0		2.62	2.14	2.38	42.2827	48.972	33.7677	45.9265
c21e	Cruces	dry	21	exclosure	Chamaedorea tepejilote	wet	0			0		3.67	2.1	2.885	38.7184	47.6164	32.4038	44.5923
c21e	Cruces	dry	21	exclosure	Chamaedorea tepejilote	wet	0			0		3.67	2.1	2.885	38.7184	47.6164	32.4038	44.5923
c22e	Cruces	dry	22	exclosure	Chamaedorea tepejilote	wet	0			0		5.31	2.15	3.73	32.0454	53.7929	44.4778	49.9015
c22e	Cruces	dry	22	exclosure	Chamaedorea tepejilote	wet	0			0		5.31	2.15	3.73	32.0454	53.7929	44.4778	49.9015
c23e	Cruces	dry	23	exclosure	Chamaedorea tepejilote	wet	0			0		3.6	2.02	2.81	45.8029	64.3326	35.8149	58.0618
c23e	Cruces	dry	23	exclosure	Chamaedorea tepejilote	wet	0			0		3.6	2.02	2.81	45.8029	64.3326	35.8149	58.0618
c24e	Cruces	dry	24	exclosure	Chamaedorea tepejilote	wet	0			0		2.9	1.77	2.335	25.0802	51.9393	35.4013	46.893
c24e	Cruces	dry	24	exclosure	Chamaedorea tepejilote	wet	0			0		2.9	1.77	2.335	25.0802	51.9393	35.4013	46.893
c25e	Cruces	dry	25	exclosure	Chamaedorea tepejilote	wet	0			0		3.41	1.35	2.38	37.8526	51.9047	41.5079	48.8903
c25e	Cruces	dry	25	exclosure	Chamaedorea tepejilote	wet	0			0		3.41	1.35	2.38	37.8526	51.9047	41.5079	48.8903
c26e	Cruces	dry	26	exclosure	Chamaedorea tepejilote	wet	0			0		3.55	2.11	2.83	33.595	47.2465	34.7515	44.0767
c26e	Cruces	dry	26	exclosure	Chamaedorea tepejilote	wet	0			0		3.55	2.11	2.83	33.595	47.2465	34.7515	44.0767
c27e	Cruces	dry	27	exclosure	Chamaedorea tepejilote	wet	0			0		4.61	1.93	3.27	27.9279	44.644	40.6521	42.4193
c27e	Cruces	dry	27	exclosure	Chamaedorea tepejilote	wet	0			0		4.61	1.93	3.27	27.9279	44.644	40.6521	42.4193
c28e	Cruces	dry	28	exclosure	Chamaedorea tepejilote	wet	0			0		3.48	2.99	3.235	32.8501	50.9886	38.1828	47.1719
c28e	Cruces	dry	28	exclosure	Chamaedorea tepejilote	wet	0			0		3.48	2.99	3.235	32.8501	50.9886	38.1828	47.1719
c29e	Cruces	dry	29	exclosure	Chamaedorea tepejilote	wet	0			0		2.69	2.1	2.395	32.3573	60.2804	49.0705	55.6231
c29e	Cruces	dry	29	exclosure	Chamaedorea tepejilote	wet	0			0		2.69	2.1	2.395	32.3573	60.2804	49.0705	55.6231
c30e	Cruces	dry	30	exclosure	Chamaedorea tepejilote	wet	0			0		2.41	2.76	2.585	39.6895	61.157	47.1244	56.5629
c30e	Cruces	dry	30	exclosure	Chamaedorea tepejilote	wet	0			0		2.41	2.76	2.585	39.6895	61.157	47.1244	56.5629
s1e	Sherman	wet	1	exclosure	Chamaedorea tepejilote	wet	0			0		2.1	0.8	1.45	77.3131	91.5619	56.4556	84.3064
s1e	Sherman	wet	1	exclosure	Chamaedorea tepejilote	wet	0			0		2.1	0.8	1.45	77.3131	91.5619	56.4556	84.3064
s2e	Sherman	wet	2	exclosure	Chamaedorea tepejilote	wet	0			0		1.65	1.93	1.79	62.5594	86.8408	63.874	80.6455
s2e	Sherman	wet	2	exclosure	Chamaedorea tepejilote	wet	0			0		1.65	1.93	1.79	62.5594	86.8408	63.874	80.6455
s3e	Sherman	wet	3	exclosure	Chamaedorea tepejilote	wet	0			0		1.58	1.52	1.55	71.9008	92.738	61.0139	85.3723
s3e	Sherman	wet	3	exclosure	Chamaedorea tepejilote	wet	0			0		1.58	1.52	1.55	71.9008	92.738	61.0139	85.3723
s4e	Sherman	wet	4	exclosure	Chamaedorea tepejilote	wet	0			0		1.85	1.86	1.855	69.1398	94.4157	65.7171	87.5347
s4e	Sherman	wet	4	exclosure	Chamaedorea tepejilote	wet	0			0		1.85	1.86	1.855	69.1398	94.4157	65.7171	87.5347
s5e	Sherman	wet	5	exclosure	Chamaedorea tepejilote	wet	0			0		0.9	1.15	1.025	61.9499	77.0696	48.8808	71.1374
s5e	Sherman	wet	5	exclosure	Chamaedorea tepejilote	wet	0			0		0.9	1.15	1.025	61.9499	77.0696	48.8808	71.1374
s6e	Sherman	wet	6	exclosure	Chamaedorea tepejilote	wet	0			0		1.93	2.88	2.405	72.0861	94.5146	65.0328	86.7346
s6e	Sherman	wet	6	exclosure	Chamaedorea tepejilote	wet	0			0		1.93	2.88	2.405	72.0861	94.5146	65.0328	86.7346
s7e	Sherman	wet	7	exclosure	Chamaedorea tepejilote	wet	0			0		2.12	1.83	1.975	72.4401	95.3053	58.9733	86.7852
s7e	Sherman	wet	7	exclosure	Chamaedorea tepejilote	wet	1	1	1	1	5	2.12	1.83	1.975	72.4401	95.3053	58.9733	86.7852
s8e	Sherman	wet	8	exclosure	Chamaedorea tepejilote	wet	0			0		2.22	2.39	2.305	67.4727	91.7857	61.2595	84.4564
s8e	Sherman	wet	8	exclosure	Chamaedorea tepejilote	wet	0			0		2.22	2.39	2.305	67.4727	91.7857	61.2595	84.4564
s9e	Sherman	wet	9	exclosure	Chamaedorea tepejilote	wet	0			0		2.59	1.99	2.29	63.8377	92.9715	63.7718	85.6034
s9e	Sherman	wet	9	exclosure	Chamaedorea tepejilote	wet	0			0		2.59	1.99	2.29	63.8377	92.9715	63.7718	85.6034
s10e	Sherman	wet	10	exclosure	Chamaedorea tepejilote	wet	0			0		1.51	1.85	1.68	76.6005	94.2953	64.8318	87.3078
s10e	Sherman	wet	10	exclosure	Chamaedorea tepejilote	wet	0			0		1.51	1.85	1.68	76.6005	94.2953	64.8318	87.3078
s11e	Sherman	wet	11	exclosure	Chamaedorea tepejilote	wet	0			0		2.06	1.3	1.68	65.6054	88.5388	61.0306	82.1646
s11e	Sherman	wet	11	exclosure	Chamaedorea tepejilote	wet	0			0		2.06	1.3	1.68	65.6054	88.5388	61.0306	82.1646
s12e	Sherman	wet	12	exclosure	Chamaedorea tepejilote	wet	0			0		1.86	0.73	1.295	81.5366	96.5867	67.8603	89.9608
s12e	Sherman	wet	12	exclosure	Chamaedorea tepejilote	wet	0			0		1.86	0.73	1.295	81.5366	96.5867	67.8603	89.9608
s13e	Sherman	wet	13	exclosure	Chamaedorea tepejilote	wet	0			0		1.74	2.39	2.065	68.2076	83.3792	61.3461	78.1149
s13e	Sherman	wet	13	exclosure	Chamaedorea tepejilote	wet	0			0		1.74	2.39	2.065	68.2076	83.3792	61.3461	78.1149
s14e	Sherman	wet	14	exclosure	Chamaedorea tepejilote	wet	0			0		1	2.28	1.64	75.6694	101.514	64.1893	92.6567
s14e	Sherman	wet	14	exclosure	Chamaedorea tepejilote	wet	0			0		1	2.28	1.64	75.6694	101.514	64.1893	92.6567
s15e	Sherman	wet	15	exclosure	Chamaedorea tepejilote	wet	0			0		1.18	0.34	0.76	73.1737	85.3071	65.7379	80.5131
s15e	Sherman	wet	15	exclosure	Chamaedorea tepejilote	wet	0			0		1.18	0.34	0.76	73.1737	85.3071	65.7379	80.5131
s16e	Sherman	wet	16	exclosure	Chamaedorea tepejilote	wet	0			0		1.27	0.32	0.795	59.5074	79.9643	65.9578	75.5546
s16e	Sherman	wet	16	exclosure	Chamaedorea tepejilote	wet	0			0		1.27	0.32	0.795	59.5074	79.9643	65.9578	75.5546
s17e	Sherman	wet	17	exclosure	Chamaedorea tepejilote	wet	0			0		1.89	2.66	2.275	89.7203	104.442	67.133	97.3377
s17e	Sherman	wet	17	exclosure	Chamaedorea tepejilote	wet	0			0		1.89	2.66	2.275	89.7203	104.442	67.133	97.3377
s18e	Sherman	wet	18	exclosure	Chamaedorea tepejilote	wet	0			0		0.77	1.54	1.155	86.0293	98.7054	69.9689	92.7869
s18e	Sherman	wet	18	exclosure	Chamaedorea tepejilote	wet	0			0		0.77	1.54	1.155	86.0293	98.7054	69.9689	92.7869
s19e	Sherman	wet	19	exclosure	Chamaedorea tepejilote	wet	0			0		1.46	3.36	2.41	66.8485	94.064	71.6604	87.6572
s19e	Sherman	wet	19	exclosure	Chamaedorea tepejilote	wet	0			0		1.46	3.36	2.41	66.8485	94.064	71.6604	87.6572
s20e	Sherman	wet	20	exclosure	Chamaedorea tepejilote	wet	0			0		0.71	2.18	1.445	82.6772	104.726	73.2119	97.8896
s20e	Sherman	wet	20	exclosure	Chamaedorea tepejilote	wet	0			0		0.71	2.18	1.445	82.6772	104.726	73.2119	97.8896
s21e	Sherman	wet	21	exclosure	Chamaedorea tepejilote	wet	0			0		1.92	1.85	1.885	67.0189	86.3377	65.2086	81.1975
s21e	Sherman	wet	21	exclosure	Chamaedorea tepejilote	wet	0			0		1.92	1.85	1.885	67.0189	86.3377	65.2086	81.1975
s22e	Sherman	wet	22	exclosure	Chamaedorea tepejilote	wet	0			0		2.37	1.8	2.085	49.9048	68.694	46.7076	63.1356
s22e	Sherman	wet	22	exclosure	Chamaedorea tepejilote	wet	0			0		2.37	1.8	2.085	49.9048	68.694	46.7076	63.1356
s23e	Sherman	wet	23	exclosure	Chamaedorea tepejilote	wet	0			0		2.49	1.87	2.18	62.9326	83.7478	64.0383	78.0961
s23e	Sherman	wet	23	exclosure	Chamaedorea tepejilote	wet	0			0		2.49	1.87	2.18	62.9326	83.7478	64.0383	78.0961
s24e	Sherman	wet	24	exclosure	Chamaedorea tepejilote	wet	0			0		2.42	2.12	2.27	77.388	92.6191	67.3548	87.0475
s24e	Sherman	wet	24	exclosure	Chamaedorea tepejilote	wet	0			0		2.42	2.12	2.27	77.388	92.6191	67.3548	87.0475
s25e	Sherman	wet	25	exclosure	Chamaedorea tepejilote	wet	0			0		2.62	1.96	2.29	63.0977	81.3854	55.114	75.4752
s25e	Sherman	wet	25	exclosure	Chamaedorea tepejilote	wet	0			0		2.62	1.96	2.29	63.0977	81.3854	55.114	75.4752
s26e	Sherman	wet	26	exclosure	Chamaedorea tepejilote	wet	0			0		2.8	2.01	2.405	57.4629	77.6566	64.5861	72.6728
s26e	Sherman	wet	26	exclosure	Chamaedorea tepejilote	wet	1	1	1	1	5	2.8	2.01	2.405	57.4629	77.6566	64.5861	72.6728
s27e	Sherman	wet	27	exclosure	Chamaedorea tepejilote	wet	0			0		2.9	1.83	2.365	56.3981	81.4716	61.803	75.0493
s27e	Sherman	wet	27	exclosure	Chamaedorea tepejilote	wet	0			0		2.9	1.83	2.365	56.3981	81.4716	61.803	75.0493
s28e	Sherman	wet	28	exclosure	Chamaedorea tepejilote	wet	0			0		1.69	2.22	1.955	61.8398	83.4565	58.0536	76.6933
s28e	Sherman	wet	28	exclosure	Chamaedorea tepejilote	wet	0			0		1.69	2.22	1.955	61.8398	83.4565	58.0536	76.6933
s29e	Sherman	wet	29	exclosure	Chamaedorea tepejilote	wet	0			0		2.35	2	2.175	56.121	80.5978	56.4284	73.8941
s29e	Sherman	wet	29	exclosure	Chamaedorea tepejilote	wet	0			0		2.35	2	2.175	56.121	80.5978	56.4284	73.8941
s30e	Sherman	wet	30	exclosure	Chamaedorea tepejilote	wet	0			0		2.47	2.62	2.545	68.407	92.2667	58.3434	83.5823
s30e	Sherman	wet	30	exclosure	Chamaedorea tepejilote	wet	0			0		2.47	2.62	2.545	68.407	92.2667	58.3434	83.5823
c1c	Cruces	dry	1	control	Chrysophyllum argenteum	wet	0			0		2.07	2.25	2.16	28.1891	49.6845	32.1433	44.6786
c2c	Cruces	dry	2	control	Chrysophyllum argenteum	wet	0			0		2.88	2.32	2.6	45.2724	60.3476	35.6749	55.0382
c3c	Cruces	dry	3	control	Chrysophyllum argenteum	wet	0			0		3.54	2.65	3.095	41.2438	103.868	35.6304	87.7642
c4c	Cruces	dry	4	control	Chrysophyllum argenteum	wet	1	0		0		3.68	2.98	3.33	39.9891	59.7371	34.4319	54.0404
c5c	Cruces	dry	5	control	Chrysophyllum argenteum	wet	0			0		3.77	2.55	3.16	36.8521	54.4923	31.5322	49.05
c6c	Cruces	dry	6	control	Chrysophyllum argenteum	wet	0			0		4.83	2.32	3.575	31.6439	51.519	29.6281	46.2766
c7c	Cruces	dry	7	control	Chrysophyllum argenteum	wet	0			0		4.06	2.8	3.43	40.0486	81.1048	34.221	68.4032
c8c	Cruces	dry	8	control	Chrysophyllum argenteum	wet	0			0		2.95	2.32	2.635	37.0867	56.6094	22.1471	49.3432
c9c	Cruces	dry	9	control	Chrysophyllum argenteum	wet	0			0		2.62	2.48	2.55	46.2944	61.5732	33.2499	55.4624
c10c	Cruces	dry	10	control	Chrysophyllum argenteum	wet	0			0		3.1	2.41	2.755	41.8134	62.7343	32.6952	55.9506
c11c	Cruces	dry	11	control	Chrysophyllum argenteum	wet	0			0		2.47	2.31	2.39	39.6934	58.0931	33.1104	52.4641
c12c	Cruces	dry	12	control	Chrysophyllum argenteum	wet	1	0		0		2.84	2.15	2.495	34.3775	51.9108	27.6055	45.7428
c13c	Cruces	dry	13	control	Chrysophyllum argenteum	wet	0			0		2.84	1.78	2.31	34.9525	52.6738	34.8161	48.0732
c14c	Cruces	dry	14	control	Chrysophyllum argenteum	wet	0			0		2.35	2.08	2.215	34.1606	60.7029	38.2198	54.87
c15c	Cruces	dry	15	control	Chrysophyllum argenteum	wet	0			0		2.93	3.03	2.98	54.1	92.4374	43.5704	81.3027
c16c	Cruces	dry	16	control	Chrysophyllum argenteum	wet	0			0		2.74	2.23	2.485	64.4646	61.3866	30.9872	56.4378
c17c	Cruces	dry	17	control	Chrysophyllum argenteum	wet	0			0		2	1.84	1.92	42.3817	60.6024	32.7506	54.3135
c18c	Cruces	dry	18	control	Chrysophyllum argenteum	wet	0			0		2.44	2.13	2.285	18.3966	45.0609	33.8635	41.1944
c19c	Cruces	dry	19	control	Chrysophyllum argenteum	wet	1	0		0		1.93	1.89	1.91	29.7598	54.4397	25.6376	47.7428
c20c	Cruces	dry	20	control	Chrysophyllum argenteum	wet	0			0		2.39	2.2	2.295	42.2827	48.972	33.7677	45.9265
c21c	Cruces	dry	21	control	Chrysophyllum argenteum	wet	0			0		4.02	2.22	3.12	38.7184	47.6164	32.4038	44.5923
c22c	Cruces	dry	22	control	Chrysophyllum argenteum	wet	0			0		4.2	1.84	3.02	32.0454	53.7929	44.4778	49.9015
c23c	Cruces	dry	23	control	Chrysophyllum argenteum	wet	1	1	1	1	92	2.84	2.03	2.435	45.8029	64.3326	35.8149	58.0618
c24c	Cruces	dry	24	control	Chrysophyllum argenteum	wet	0			0		2.6	1.85	2.225	25.0802	51.9393	35.4013	46.893
c25c	Cruces	dry	25	control	Chrysophyllum argenteum	wet	0			0		3.44	1.73	2.585	37.8526	51.9047	41.5079	48.8903
c26c	Cruces	dry	26	control	Chrysophyllum argenteum	wet	0			0		4.11	2.65	3.38	33.595	47.2465	34.7515	44.0767
c27c	Cruces	dry	27	control	Chrysophyllum argenteum	wet	0			0		3.67	2.25	2.96	27.9279	44.644	40.6521	42.4193
c28c	Cruces	dry	28	control	Chrysophyllum argenteum	wet	1	0		0		3.44	2.27	2.855	32.8501	50.9886	38.1828	47.1719
c29c	Cruces	dry	29	control	Chrysophyllum argenteum	wet	0			0		3.59	2.41	3	32.3573	60.2804	49.0705	55.6231
c30c	Cruces	dry	30	control	Chrysophyllum argenteum	wet	0			0		2.88	2.7	2.79	39.6895	61.157	47.1244	56.5629
s1c	Sherman	wet	1	control	Chrysophyllum argenteum	wet	0			0		2.38	0.94	1.66	77.3131	91.5619	56.4556	84.3064
s2c	Sherman	wet	2	control	Chrysophyllum argenteum	wet	0			0		2.62	2	2.31	62.5594	86.8408	63.874	80.6455
s3c	Sherman	wet	3	control	Chrysophyllum argenteum	wet	1	0		0		1.18	1.29	1.235	71.9008	92.738	61.0139	85.3723
s4c	Sherman	wet	4	control	Chrysophyllum argenteum	wet	0			0		1.61	1	1.305	69.1398	94.4157	65.7171	87.5347
s5c	Sherman	wet	5	control	Chrysophyllum argenteum	wet	0			0		1.39	2.51	1.95	61.9499	77.0696	48.8808	71.1374
s6c	Sherman	wet	6	control	Chrysophyllum argenteum	wet	0			0		1.9	2.88	2.39	72.0861	94.5146	65.0328	86.7346
s7c	Sherman	wet	7	control	Chrysophyllum argenteum	wet	0			0		2.28	2.12	2.2	72.4401	95.3053	58.9733	86.7852
s8c	Sherman	wet	8	control	Chrysophyllum argenteum	wet	1	0		0		1.95	1.99	1.97	67.4727	91.7857	61.2595	84.4564
s9c	Sherman	wet	9	control	Chrysophyllum argenteum	wet	0			0		2	2	2	63.8377	92.9715	63.7718	85.6034
s10c	Sherman	wet	10	control	Chrysophyllum argenteum	wet	0			0		2.03	1.22	1.625	76.6005	94.2953	64.8318	87.3078
s11c	Sherman	wet	11	control	Chrysophyllum argenteum	wet	0			0		2.18	1.07	1.625	65.6054	88.5388	61.0306	82.1646
s12c	Sherman	wet	12	control	Chrysophyllum argenteum	wet	0			0		1.94	1.09	1.515	81.5366	96.5867	67.8603	89.9608
s13c	Sherman	wet	13	control	Chrysophyllum argenteum	wet	0			0		2.41	3.13	2.77	68.2076	83.3792	61.3461	78.1149
s14c	Sherman	wet	14	control	Chrysophyllum argenteum	wet	0			0		2.23	2.39	2.31	75.6694	101.514	64.1893	92.6567
s15c	Sherman	wet	15	control	Chrysophyllum argenteum	wet	0			0		0.86	0.44	0.65	73.1737	85.3071	65.7379	80.5131
s16c	Sherman	wet	16	control	Chrysophyllum argenteum	wet	0			0		1.1	0.33	0.715	59.5074	79.9643	65.9578	75.5546
s17c	Sherman	wet	17	control	Chrysophyllum argenteum	wet	0			0		1.07	0.71	0.89	89.7203	104.442	67.133	97.3377
s18c	Sherman	wet	18	control	Chrysophyllum argenteum	wet	0			0		1.33	1.54	1.435	86.0293	98.7054	69.9689	92.7869
s19c	Sherman	wet	19	control	Chrysophyllum argenteum	wet	0			0		0.83	2.76	1.795	66.8485	94.064	71.6604	87.6572
s20c	Sherman	wet	20	control	Chrysophyllum argenteum	wet	1	0		0		0.8	1.97	1.385	82.6772	104.726	73.2119	97.8896
s21c	Sherman	wet	21	control	Chrysophyllum argenteum	wet	0			0		2.54	2.22	2.38	67.0189	86.3377	65.2086	81.1975
s22c	Sherman	wet	22	control	Chrysophyllum argenteum	wet	0			0		2.36	1.89	2.125	49.9048	68.694	46.7076	63.1356
s23c	Sherman	wet	23	control	Chrysophyllum argenteum	wet	0			0		2.14	2.13	2.135	62.9326	83.7478	64.0383	78.0961
s24c	Sherman	wet	24	control	Chrysophyllum argenteum	wet	0			0		1.54	1.55	1.545	77.388	92.6191	67.3548	87.0475
s25c	Sherman	wet	25	control	Chrysophyllum argenteum	wet	0			0		3.1	2.14	2.62	63.0977	81.3854	55.114	75.4752
s26c	Sherman	wet	26	control	Chrysophyllum argenteum	wet	1	0		0		1.89	1.81	1.85	57.4629	77.6566	64.5861	72.6728
s27c	Sherman	wet	27	control	Chrysophyllum argenteum	wet	0			0		2.47	2.19	2.33	56.3981	81.4716	61.803	75.0493
s28c	Sherman	wet	28	control	Chrysophyllum argenteum	wet	1	1	1	1	108	2.93	2.23	2.58	61.8398	83.4565	58.0536	76.6933
s29c	Sherman	wet	29	control	Chrysophyllum argenteum	wet	1	0		0		2.41	1.62	2.015	56.121	80.5978	56.4284	73.8941
s30c	Sherman	wet	30	control	Chrysophyllum argenteum	wet	0			0		1.32	1.84	1.58	68.407	92.2667	58.3434	83.5823
c1e	Cruces	dry	1	exclosure	Chrysophyllum argenteum	wet	0			0		1.89	1.42	1.655	28.1891	49.6845	32.1433	44.6786
c2e	Cruces	dry	2	exclosure	Chrysophyllum argenteum	wet	0			0		3.32	2.55	2.935	45.2724	60.3476	35.6749	55.0382
c3e	Cruces	dry	3	exclosure	Chrysophyllum argenteum	wet	0			0		3.78	2.49	3.135	41.2438	103.868	35.6304	87.7642
c4e	Cruces	dry	4	exclosure	Chrysophyllum argenteum	wet	1	1	1	1	204	3.09	2.89	2.99	39.9891	59.7371	34.4319	54.0404
c5e	Cruces	dry	5	exclosure	Chrysophyllum argenteum	wet	0			0		4.72	2.45	3.585	36.8521	54.4923	31.5322	49.05
c6e	Cruces	dry	6	exclosure	Chrysophyllum argenteum	wet	0			0		6.82	2.56	4.69	31.6439	51.519	29.6281	46.2766
c7e	Cruces	dry	7	exclosure	Chrysophyllum argenteum	wet	0			0		4.2	2.96	3.58	40.0486	81.1048	34.221	68.4032
c8e	Cruces	dry	8	exclosure	Chrysophyllum argenteum	wet	0			0		4.59	2.78	3.685	37.0867	56.6094	22.1471	49.3432
c9e	Cruces	dry	9	exclosure	Chrysophyllum argenteum	wet	0			0		2.74	2.45	2.595	46.2944	61.5732	33.2499	55.4624
c10e	Cruces	dry	10	exclosure	Chrysophyllum argenteum	wet	1	1	1	1	130	3.85	2.19	3.02	41.8134	62.7343	32.6952	55.9506
c11e	Cruces	dry	11	exclosure	Chrysophyllum argenteum	wet	0			0		2.58	2.08	2.33	39.6934	58.0931	33.1104	52.4641
c12e	Cruces	dry	12	exclosure	Chrysophyllum argenteum	wet	1	1	1	1	135	2.59	1.95	2.27	34.3775	51.9108	27.6055	45.7428
c13e	Cruces	dry	13	exclosure	Chrysophyllum argenteum	wet	1	1	0	0		2.25	1.76	2.005	34.9525	52.6738	34.8161	48.0732
c14e	Cruces	dry	14	exclosure	Chrysophyllum argenteum	wet	1	1	1	1	124	3.14	2.5	2.82	34.1606	60.7029	38.2198	54.87
c15e	Cruces	dry	15	exclosure	Chrysophyllum argenteum	wet	0			0		2.28	1.97	2.125	54.1	92.4374	43.5704	81.3027
c16e	Cruces	dry	16	exclosure	Chrysophyllum argenteum	wet	1	1	0	0		3.01	2.08	2.545	64.4646	61.3866	30.9872	56.4378
c17e	Cruces	dry	17	exclosure	Chrysophyllum argenteum	wet	0			0		1.89	1.92	1.905	42.3817	60.6024	32.7506	54.3135
c18e	Cruces	dry	18	exclosure	Chrysophyllum argenteum	wet	0			0		2.03	1.77	1.9	18.3966	45.0609	33.8635	41.1944
c19e	Cruces	dry	19	exclosure	Chrysophyllum argenteum	wet	0			0		2.23	1.6	1.915	29.7598	54.4397	25.6376	47.7428
c20e	Cruces	dry	20	exclosure	Chrysophyllum argenteum	wet	1	1	1	1	156	2.62	2.14	2.38	42.2827	48.972	33.7677	45.9265
c21e	Cruces	dry	21	exclosure	Chrysophyllum argenteum	wet	0			0		3.67	2.1	2.885	38.7184	47.6164	32.4038	44.5923
c22e	Cruces	dry	22	exclosure	Chrysophyllum argenteum	wet	0			0		5.31	2.15	3.73	32.0454	53.7929	44.4778	49.9015
c23e	Cruces	dry	23	exclosure	Chrysophyllum argenteum	wet	0			0		3.6	2.02	2.81	45.8029	64.3326	35.8149	58.0618
c24e	Cruces	dry	24	exclosure	Chrysophyllum argenteum	wet	1	0		0		2.9	1.77	2.335	25.0802	51.9393	35.4013	46.893
c25e	Cruces	dry	25	exclosure	Chrysophyllum argenteum	wet	0			0		3.41	1.35	2.38	37.8526	51.9047	41.5079	48.8903
c26e	Cruces	dry	26	exclosure	Chrysophyllum argenteum	wet	0			0		3.55	2.11	2.83	33.595	47.2465	34.7515	44.0767
c27e	Cruces	dry	27	exclosure	Chrysophyllum argenteum	wet	0			0		4.61	1.93	3.27	27.9279	44.644	40.6521	42.4193
c28e	Cruces	dry	28	exclosure	Chrysophyllum argenteum	wet	0			0		3.48	2.99	3.235	32.8501	50.9886	38.1828	47.1719
c29e	Cruces	dry	29	exclosure	Chrysophyllum argenteum	wet	0			0		2.69	2.1	2.395	32.3573	60.2804	49.0705	55.6231
c30e	Cruces	dry	30	exclosure	Chrysophyllum argenteum	wet	0			0		2.41	2.76	2.585	39.6895	61.157	47.1244	56.5629
s1e	Sherman	wet	1	exclosure	Chrysophyllum argenteum	wet	0			0		2.1	0.8	1.45	77.3131	91.5619	56.4556	84.3064
s2e	Sherman	wet	2	exclosure	Chrysophyllum argenteum	wet	0			0		1.65	1.93	1.79	62.5594	86.8408	63.874	80.6455
s3e	Sherman	wet	3	exclosure	Chrysophyllum argenteum	wet	0			0		1.58	1.52	1.55	71.9008	92.738	61.0139	85.3723
s4e	Sherman	wet	4	exclosure	Chrysophyllum argenteum	wet	0			0		1.85	1.86	1.855	69.1398	94.4157	65.7171	87.5347
s5e	Sherman	wet	5	exclosure	Chrysophyllum argenteum	wet	0			0		0.9	1.15	1.025	61.9499	77.0696	48.8808	71.1374
s6e	Sherman	wet	6	exclosure	Chrysophyllum argenteum	wet	0			0		1.93	2.88	2.405	72.0861	94.5146	65.0328	86.7346
s7e	Sherman	wet	7	exclosure	Chrysophyllum argenteum	wet	1	1	1	1	101	2.12	1.83	1.975	72.4401	95.3053	58.9733	86.7852
s8e	Sherman	wet	8	exclosure	Chrysophyllum argenteum	wet	0			0		2.22	2.39	2.305	67.4727	91.7857	61.2595	84.4564
s9e	Sherman	wet	9	exclosure	Chrysophyllum argenteum	wet	0			0		2.59	1.99	2.29	63.8377	92.9715	63.7718	85.6034
s10e	Sherman	wet	10	exclosure	Chrysophyllum argenteum	wet	0			0		1.51	1.85	1.68	76.6005	94.2953	64.8318	87.3078
s11e	Sherman	wet	11	exclosure	Chrysophyllum argenteum	wet	0			0		2.06	1.3	1.68	65.6054	88.5388	61.0306	82.1646
s12e	Sherman	wet	12	exclosure	Chrysophyllum argenteum	wet	0			0		1.86	0.73	1.295	81.5366	96.5867	67.8603	89.9608
s13e	Sherman	wet	13	exclosure	Chrysophyllum argenteum	wet	0			0		1.74	2.39	2.065	68.2076	83.3792	61.3461	78.1149
s14e	Sherman	wet	14	exclosure	Chrysophyllum argenteum	wet	0			0		1	2.28	1.64	75.6694	101.514	64.1893	92.6567
s15e	Sherman	wet	15	exclosure	Chrysophyllum argenteum	wet	0			0		1.18	0.34	0.76	73.1737	85.3071	65.7379	80.5131
s16e	Sherman	wet	16	exclosure	Chrysophyllum argenteum	wet	0			0		1.27	0.32	0.795	59.5074	79.9643	65.9578	75.5546
s17e	Sherman	wet	17	exclosure	Chrysophyllum argenteum	wet	0			0		1.89	2.66	2.275	89.7203	104.442	67.133	97.3377
s18e	Sherman	wet	18	exclosure	Chrysophyllum argenteum	wet	1	1	1	1	94	0.77	1.54	1.155	86.0293	98.7054	69.9689	92.7869
s19e	Sherman	wet	19	exclosure	Chrysophyllum argenteum	wet	0			0		1.46	3.36	2.41	66.8485	94.064	71.6604	87.6572
s20e	Sherman	wet	20	exclosure	Chrysophyllum argenteum	wet	0			0		0.71	2.18	1.445	82.6772	104.726	73.2119	97.8896
s21e	Sherman	wet	21	exclosure	Chrysophyllum argenteum	wet	0			0		1.92	1.85	1.885	67.0189	86.3377	65.2086	81.1975
s22e	Sherman	wet	22	exclosure	Chrysophyllum argenteum	wet	0			0		2.37	1.8	2.085	49.9048	68.694	46.7076	63.1356
s23e	Sherman	wet	23	exclosure	Chrysophyllum argenteum	wet	1	1	1	1	115	2.49	1.87	2.18	62.9326	83.7478	64.0383	78.0961
s24e	Sherman	wet	24	exclosure	Chrysophyllum argenteum	wet	0			0		2.42	2.12	2.27	77.388	92.6191	67.3548	87.0475
s25e	Sherman	wet	25	exclosure	Chrysophyllum argenteum	wet	0			0		2.62	1.96	2.29	63.0977	81.3854	55.114	75.4752
s26e	Sherman	wet	26	exclosure	Chrysophyllum argenteum	wet	1	0		0		2.8	2.01	2.405	57.4629	77.6566	64.5861	72.6728
s27e	Sherman	wet	27	exclosure	Chrysophyllum argenteum	wet	0			0		2.9	1.83	2.365	56.3981	81.4716	61.803	75.0493
s28e	Sherman	wet	28	exclosure	Chrysophyllum argenteum	wet	0			0		1.69	2.22	1.955	61.8398	83.4565	58.0536	76.6933
s29e	Sherman	wet	29	exclosure	Chrysophyllum argenteum	wet	0			0		2.35	2	2.175	56.121	80.5978	56.4284	73.8941
s30e	Sherman	wet	30	exclosure	Chrysophyllum argenteum	wet	0			0		2.47	2.62	2.545	68.407	92.2667	58.3434	83.5823
c1c	Cruces	dry	1	control	Chrysophyllum cainito	dry	1	1	1	1	160	2.07	2.25	2.16	28.1891	49.6845	32.1433	44.6786
c1c	Cruces	dry	1	control	Chrysophyllum cainito	dry	0			0		2.07	2.25	2.16	28.1891	49.6845	32.1433	44.6786
c2c	Cruces	dry	2	control	Chrysophyllum cainito	dry	0			0		2.88	2.32	2.6	45.2724	60.3476	35.6749	55.0382
c2c	Cruces	dry	2	control	Chrysophyllum cainito	dry	1	1	1	1	122	2.88	2.32	2.6	45.2724	60.3476	35.6749	55.0382
c3c	Cruces	dry	3	control	Chrysophyllum cainito	dry	1	1	1	1	133	3.54	2.65	3.095	41.2438	103.868	35.6304	87.7642
c3c	Cruces	dry	3	control	Chrysophyllum cainito	dry	1	1	1	1	115	3.54	2.65	3.095	41.2438	103.868	35.6304	87.7642
c4c	Cruces	dry	4	control	Chrysophyllum cainito	dry	0			0		3.68	2.98	3.33	39.9891	59.7371	34.4319	54.0404
c4c	Cruces	dry	4	control	Chrysophyllum cainito	dry	0			0		3.68	2.98	3.33	39.9891	59.7371	34.4319	54.0404
c5c	Cruces	dry	5	control	Chrysophyllum cainito	dry	1	1	1	1	103	3.77	2.55	3.16	36.8521	54.4923	31.5322	49.05
c5c	Cruces	dry	5	control	Chrysophyllum cainito	dry	1	1	1	1	145	3.77	2.55	3.16	36.8521	54.4923	31.5322	49.05
c6c	Cruces	dry	6	control	Chrysophyllum cainito	dry	0			0		4.83	2.32	3.575	31.6439	51.519	29.6281	46.2766
c6c	Cruces	dry	6	control	Chrysophyllum cainito	dry	0			0		4.83	2.32	3.575	31.6439	51.519	29.6281	46.2766
c7c	Cruces	dry	7	control	Chrysophyllum cainito	dry	1	1	0	0		4.06	2.8	3.43	40.0486	81.1048	34.221	68.4032
c7c	Cruces	dry	7	control	Chrysophyllum cainito	dry	0			0		4.06	2.8	3.43	40.0486	81.1048	34.221	68.4032
c8c	Cruces	dry	8	control	Chrysophyllum cainito	dry	0			0		2.95	2.32	2.635	37.0867	56.6094	22.1471	49.3432
c8c	Cruces	dry	8	control	Chrysophyllum cainito	dry	0			0		2.95	2.32	2.635	37.0867	56.6094	22.1471	49.3432
c9c	Cruces	dry	9	control	Chrysophyllum cainito	dry	0			0		2.62	2.48	2.55	46.2944	61.5732	33.2499	55.4624
c9c	Cruces	dry	9	control	Chrysophyllum cainito	dry	1	1	1	1	103	2.62	2.48	2.55	46.2944	61.5732	33.2499	55.4624
c10c	Cruces	dry	10	control	Chrysophyllum cainito	dry	1	1	1	1	115	3.1	2.41	2.755	41.8134	62.7343	32.6952	55.9506
c10c	Cruces	dry	10	control	Chrysophyllum cainito	dry	0			0		3.1	2.41	2.755	41.8134	62.7343	32.6952	55.9506
c11c	Cruces	dry	11	control	Chrysophyllum cainito	dry	0			0		2.47	2.31	2.39	39.6934	58.0931	33.1104	52.4641
c11c	Cruces	dry	11	control	Chrysophyllum cainito	dry	1	1	1	1	123	2.47	2.31	2.39	39.6934	58.0931	33.1104	52.4641
c12c	Cruces	dry	12	control	Chrysophyllum cainito	dry	0			0		2.84	2.15	2.495	34.3775	51.9108	27.6055	45.7428
c12c	Cruces	dry	12	control	Chrysophyllum cainito	dry	1	1	0	0		2.84	2.15	2.495	34.3775	51.9108	27.6055	45.7428
c13c	Cruces	dry	13	control	Chrysophyllum cainito	dry	1	1	1	1	118	2.84	1.78	2.31	34.9525	52.6738	34.8161	48.0732
c13c	Cruces	dry	13	control	Chrysophyllum cainito	dry	0			0		2.84	1.78	2.31	34.9525	52.6738	34.8161	48.0732
c14c	Cruces	dry	14	control	Chrysophyllum cainito	dry	0			0		2.35	2.08	2.215	34.1606	60.7029	38.2198	54.87
c14c	Cruces	dry	14	control	Chrysophyllum cainito	dry	0			0		2.35	2.08	2.215	34.1606	60.7029	38.2198	54.87
c15c	Cruces	dry	15	control	Chrysophyllum cainito	dry	0			0		2.93	3.03	2.98	54.1	92.4374	43.5704	81.3027
c15c	Cruces	dry	15	control	Chrysophyllum cainito	dry	1	1	1	1	167	2.93	3.03	2.98	54.1	92.4374	43.5704	81.3027
c16c	Cruces	dry	16	control	Chrysophyllum cainito	dry	0			0		2.74	2.23	2.485	64.4646	61.3866	30.9872	56.4378
c16c	Cruces	dry	16	control	Chrysophyllum cainito	dry	0			0		2.74	2.23	2.485	64.4646	61.3866	30.9872	56.4378
c17c	Cruces	dry	17	control	Chrysophyllum cainito	dry	1	1	1	1	132	2	1.84	1.92	42.3817	60.6024	32.7506	54.3135
c17c	Cruces	dry	17	control	Chrysophyllum cainito	dry	1	1	1	1	114	2	1.84	1.92	42.3817	60.6024	32.7506	54.3135
c18c	Cruces	dry	18	control	Chrysophyllum cainito	dry	1	1	1	1	150	2.44	2.13	2.285	18.3966	45.0609	33.8635	41.1944
c18c	Cruces	dry	18	control	Chrysophyllum cainito	dry	1	0		0		2.44	2.13	2.285	18.3966	45.0609	33.8635	41.1944
c19c	Cruces	dry	19	control	Chrysophyllum cainito	dry	1	1	1	1	140	1.93	1.89	1.91	29.7598	54.4397	25.6376	47.7428
c19c	Cruces	dry	19	control	Chrysophyllum cainito	dry	1	1	1	1	102	1.93	1.89	1.91	29.7598	54.4397	25.6376	47.7428
c20c	Cruces	dry	20	control	Chrysophyllum cainito	dry	1	1	1	1	110	2.39	2.2	2.295	42.2827	48.972	33.7677	45.9265
c20c	Cruces	dry	20	control	Chrysophyllum cainito	dry	1	0		0		2.39	2.2	2.295	42.2827	48.972	33.7677	45.9265
c21c	Cruces	dry	21	control	Chrysophyllum cainito	dry	1	1	1	1	127	4.02	2.22	3.12	38.7184	47.6164	32.4038	44.5923
c21c	Cruces	dry	21	control	Chrysophyllum cainito	dry	1	1	1	1	108	4.02	2.22	3.12	38.7184	47.6164	32.4038	44.5923
c22c	Cruces	dry	22	control	Chrysophyllum cainito	dry	0			0		4.2	1.84	3.02	32.0454	53.7929	44.4778	49.9015
c22c	Cruces	dry	22	control	Chrysophyllum cainito	dry	0			0		4.2	1.84	3.02	32.0454	53.7929	44.4778	49.9015
c23c	Cruces	dry	23	control	Chrysophyllum cainito	dry	1	1	1	1	139	2.84	2.03	2.435	45.8029	64.3326	35.8149	58.0618
c23c	Cruces	dry	23	control	Chrysophyllum cainito	dry	1	1	1	1	136	2.84	2.03	2.435	45.8029	64.3326	35.8149	58.0618
c24c	Cruces	dry	24	control	Chrysophyllum cainito	dry	0			0		2.6	1.85	2.225	25.0802	51.9393	35.4013	46.893
c24c	Cruces	dry	24	control	Chrysophyllum cainito	dry	0			0		2.6	1.85	2.225	25.0802	51.9393	35.4013	46.893
c25c	Cruces	dry	25	control	Chrysophyllum cainito	dry	0			0		3.44	1.73	2.585	37.8526	51.9047	41.5079	48.8903
c25c	Cruces	dry	25	control	Chrysophyllum cainito	dry	0			0		3.44	1.73	2.585	37.8526	51.9047	41.5079	48.8903
c26c	Cruces	dry	26	control	Chrysophyllum cainito	dry	1	1	1	1	135	4.11	2.65	3.38	33.595	47.2465	34.7515	44.0767
c26c	Cruces	dry	26	control	Chrysophyllum cainito	dry	1	1	1	1	125	4.11	2.65	3.38	33.595	47.2465	34.7515	44.0767
c27c	Cruces	dry	27	control	Chrysophyllum cainito	dry	0			0		3.67	2.25	2.96	27.9279	44.644	40.6521	42.4193
c27c	Cruces	dry	27	control	Chrysophyllum cainito	dry	0			0		3.67	2.25	2.96	27.9279	44.644	40.6521	42.4193
c28c	Cruces	dry	28	control	Chrysophyllum cainito	dry	0			0		3.44	2.27	2.855	32.8501	50.9886	38.1828	47.1719
c28c	Cruces	dry	28	control	Chrysophyllum cainito	dry	1	1	1	1	140	3.44	2.27	2.855	32.8501	50.9886	38.1828	47.1719
c29c	Cruces	dry	29	control	Chrysophyllum cainito	dry	0			0		3.59	2.41	3	32.3573	60.2804	49.0705	55.6231
c29c	Cruces	dry	29	control	Chrysophyllum cainito	dry	0			0		3.59	2.41	3	32.3573	60.2804	49.0705	55.6231
c30c	Cruces	dry	30	control	Chrysophyllum cainito	dry	0			0		2.88	2.7	2.79	39.6895	61.157	47.1244	56.5629
c30c	Cruces	dry	30	control	Chrysophyllum cainito	dry	1	1	1	1	142	2.88	2.7	2.79	39.6895	61.157	47.1244	56.5629
s1c	Sherman	wet	1	control	Chrysophyllum cainito	dry	1	0		0		2.38	0.94	1.66	77.3131	91.5619	56.4556	84.3064
s1c	Sherman	wet	1	control	Chrysophyllum cainito	dry	1	1	1	1	110	2.38	0.94	1.66	77.3131	91.5619	56.4556	84.3064
s2c	Sherman	wet	2	control	Chrysophyllum cainito	dry	0			0		2.62	2	2.31	62.5594	86.8408	63.874	80.6455
s2c	Sherman	wet	2	control	Chrysophyllum cainito	dry	1	1	1	1	94	2.62	2	2.31	62.5594	86.8408	63.874	80.6455
s3c	Sherman	wet	3	control	Chrysophyllum cainito	dry	1	1	1	1	116	1.18	1.29	1.235	71.9008	92.738	61.0139	85.3723
s3c	Sherman	wet	3	control	Chrysophyllum cainito	dry	0			0		1.18	1.29	1.235	71.9008	92.738	61.0139	85.3723
s4c	Sherman	wet	4	control	Chrysophyllum cainito	dry	0			0		1.61	1	1.305	69.1398	94.4157	65.7171	87.5347
s4c	Sherman	wet	4	control	Chrysophyllum cainito	dry	1	1	1	1	105	1.61	1	1.305	69.1398	94.4157	65.7171	87.5347
s5c	Sherman	wet	5	control	Chrysophyllum cainito	dry	0			0		1.39	2.51	1.95	61.9499	77.0696	48.8808	71.1374
s5c	Sherman	wet	5	control	Chrysophyllum cainito	dry	1	1	0	0		1.39	2.51	1.95	61.9499	77.0696	48.8808	71.1374
s6c	Sherman	wet	6	control	Chrysophyllum cainito	dry	0			0		1.9	2.88	2.39	72.0861	94.5146	65.0328	86.7346
s6c	Sherman	wet	6	control	Chrysophyllum cainito	dry	1	1	1	1	85	1.9	2.88	2.39	72.0861	94.5146	65.0328	86.7346
s7c	Sherman	wet	7	control	Chrysophyllum cainito	dry	0			0		2.28	2.12	2.2	72.4401	95.3053	58.9733	86.7852
s7c	Sherman	wet	7	control	Chrysophyllum cainito	dry	1	1	1	1	103	2.28	2.12	2.2	72.4401	95.3053	58.9733	86.7852
s8c	Sherman	wet	8	control	Chrysophyllum cainito	dry	0			0		1.95	1.99	1.97	67.4727	91.7857	61.2595	84.4564
s8c	Sherman	wet	8	control	Chrysophyllum cainito	dry	0			0		1.95	1.99	1.97	67.4727	91.7857	61.2595	84.4564
s9c	Sherman	wet	9	control	Chrysophyllum cainito	dry	0			0		2	2	2	63.8377	92.9715	63.7718	85.6034
s9c	Sherman	wet	9	control	Chrysophyllum cainito	dry	1	1	1	1	118	2	2	2	63.8377	92.9715	63.7718	85.6034
s10c	Sherman	wet	10	control	Chrysophyllum cainito	dry	1	1	1	1	110	2.03	1.22	1.625	76.6005	94.2953	64.8318	87.3078
s10c	Sherman	wet	10	control	Chrysophyllum cainito	dry	1	1	1	1	125	2.03	1.22	1.625	76.6005	94.2953	64.8318	87.3078
s11c	Sherman	wet	11	control	Chrysophyllum cainito	dry	1	1	1	1	117	2.18	1.07	1.625	65.6054	88.5388	61.0306	82.1646
s11c	Sherman	wet	11	control	Chrysophyllum cainito	dry	1	1	1	1	125	2.18	1.07	1.625	65.6054	88.5388	61.0306	82.1646
s12c	Sherman	wet	12	control	Chrysophyllum cainito	dry	1	1	1	1	113	1.94	1.09	1.515	81.5366	96.5867	67.8603	89.9608
s12c	Sherman	wet	12	control	Chrysophyllum cainito	dry	1	1	1	1	194	1.94	1.09	1.515	81.5366	96.5867	67.8603	89.9608
s13c	Sherman	wet	13	control	Chrysophyllum cainito	dry	0			0		2.41	3.13	2.77	68.2076	83.3792	61.3461	78.1149
s13c	Sherman	wet	13	control	Chrysophyllum cainito	dry	1	1	1	1	93	2.41	3.13	2.77	68.2076	83.3792	61.3461	78.1149
s14c	Sherman	wet	14	control	Chrysophyllum cainito	dry	1	1	1	1	112	2.23	2.39	2.31	75.6694	101.514	64.1893	92.6567
s14c	Sherman	wet	14	control	Chrysophyllum cainito	dry	0			0		2.23	2.39	2.31	75.6694	101.514	64.1893	92.6567
s15c	Sherman	wet	15	control	Chrysophyllum cainito	dry	1	1	1	1	122	0.86	0.44	0.65	73.1737	85.3071	65.7379	80.5131
s15c	Sherman	wet	15	control	Chrysophyllum cainito	dry	1	1	1	1	100	0.86	0.44	0.65	73.1737	85.3071	65.7379	80.5131
s16c	Sherman	wet	16	control	Chrysophyllum cainito	dry	1	1	1	1	125	1.1	0.33	0.715	59.5074	79.9643	65.9578	75.5546
s16c	Sherman	wet	16	control	Chrysophyllum cainito	dry	0			0		1.1	0.33	0.715	59.5074	79.9643	65.9578	75.5546
s17c	Sherman	wet	17	control	Chrysophyllum cainito	dry	0			0		1.07	0.71	0.89	89.7203	104.442	67.133	97.3377
s17c	Sherman	wet	17	control	Chrysophyllum cainito	dry	1	0		0		1.07	0.71	0.89	89.7203	104.442	67.133	97.3377
s18c	Sherman	wet	18	control	Chrysophyllum cainito	dry	0			0		1.33	1.54	1.435	86.0293	98.7054	69.9689	92.7869
s18c	Sherman	wet	18	control	Chrysophyllum cainito	dry	1	1	1	1	82	1.33	1.54	1.435	86.0293	98.7054	69.9689	92.7869
s19c	Sherman	wet	19	control	Chrysophyllum cainito	dry	0			0		0.83	2.76	1.795	66.8485	94.064	71.6604	87.6572
s19c	Sherman	wet	19	control	Chrysophyllum cainito	dry	0			0		0.83	2.76	1.795	66.8485	94.064	71.6604	87.6572
s20c	Sherman	wet	20	control	Chrysophyllum cainito	dry	0			0		0.8	1.97	1.385	82.6772	104.726	73.2119	97.8896
s20c	Sherman	wet	20	control	Chrysophyllum cainito	dry	1	1	1	1	107	0.8	1.97	1.385	82.6772	104.726	73.2119	97.8896
s21c	Sherman	wet	21	control	Chrysophyllum cainito	dry	1	0		0		2.54	2.22	2.38	67.0189	86.3377	65.2086	81.1975
s21c	Sherman	wet	21	control	Chrysophyllum cainito	dry	1	0		0		2.54	2.22	2.38	67.0189	86.3377	65.2086	81.1975
s22c	Sherman	wet	22	control	Chrysophyllum cainito	dry	0			0		2.36	1.89	2.125	49.9048	68.694	46.7076	63.1356
s22c	Sherman	wet	22	control	Chrysophyllum cainito	dry	1	1	1	1	98	2.36	1.89	2.125	49.9048	68.694	46.7076	63.1356
s23c	Sherman	wet	23	control	Chrysophyllum cainito	dry	0			0		2.14	2.13	2.135	62.9326	83.7478	64.0383	78.0961
s23c	Sherman	wet	23	control	Chrysophyllum cainito	dry	1	0		0		2.14	2.13	2.135	62.9326	83.7478	64.0383	78.0961
s24c	Sherman	wet	24	control	Chrysophyllum cainito	dry	0			0		1.54	1.55	1.545	77.388	92.6191	67.3548	87.0475
s24c	Sherman	wet	24	control	Chrysophyllum cainito	dry	1	0		0		1.54	1.55	1.545	77.388	92.6191	67.3548	87.0475
s25c	Sherman	wet	25	control	Chrysophyllum cainito	dry	1	0		0		3.1	2.14	2.62	63.0977	81.3854	55.114	75.4752
s25c	Sherman	wet	25	control	Chrysophyllum cainito	dry	0			0		3.1	2.14	2.62	63.0977	81.3854	55.114	75.4752
s26c	Sherman	wet	26	control	Chrysophyllum cainito	dry	0			0		1.89	1.81	1.85	57.4629	77.6566	64.5861	72.6728
s26c	Sherman	wet	26	control	Chrysophyllum cainito	dry	1	0		0		1.89	1.81	1.85	57.4629	77.6566	64.5861	72.6728
s27c	Sherman	wet	27	control	Chrysophyllum cainito	dry	1	1	1	1	110	2.47	2.19	2.33	56.3981	81.4716	61.803	75.0493
s27c	Sherman	wet	27	control	Chrysophyllum cainito	dry	1	1	1	1	105	2.47	2.19	2.33	56.3981	81.4716	61.803	75.0493
s28c	Sherman	wet	28	control	Chrysophyllum cainito	dry	1	1	1	1	84	2.93	2.23	2.58	61.8398	83.4565	58.0536	76.6933
s28c	Sherman	wet	28	control	Chrysophyllum cainito	dry	1	1	1	1	75	2.93	2.23	2.58	61.8398	83.4565	58.0536	76.6933
s29c	Sherman	wet	29	control	Chrysophyllum cainito	dry	1	1	1	1	85	2.41	1.62	2.015	56.121	80.5978	56.4284	73.8941
s29c	Sherman	wet	29	control	Chrysophyllum cainito	dry	0			0		2.41	1.62	2.015	56.121	80.5978	56.4284	73.8941
s30c	Sherman	wet	30	control	Chrysophyllum cainito	dry	1	0		0		1.32	1.84	1.58	68.407	92.2667	58.3434	83.5823
s30c	Sherman	wet	30	control	Chrysophyllum cainito	dry	1	0		0		1.32	1.84	1.58	68.407	92.2667	58.3434	83.5823
c1e	Cruces	dry	1	exclosure	Chrysophyllum cainito	dry	1	1	1	1	146	1.89	1.42	1.655	28.1891	49.6845	32.1433	44.6786
c1e	Cruces	dry	1	exclosure	Chrysophyllum cainito	dry	1	1	1	1	147	1.89	1.42	1.655	28.1891	49.6845	32.1433	44.6786
c2e	Cruces	dry	2	exclosure	Chrysophyllum cainito	dry	1	1	1	1	133	3.32	2.55	2.935	45.2724	60.3476	35.6749	55.0382
c2e	Cruces	dry	2	exclosure	Chrysophyllum cainito	dry	1	1	1	1	100	3.32	2.55	2.935	45.2724	60.3476	35.6749	55.0382
c3e	Cruces	dry	3	exclosure	Chrysophyllum cainito	dry	0			0		3.78	2.49	3.135	41.2438	103.868	35.6304	87.7642
c3e	Cruces	dry	3	exclosure	Chrysophyllum cainito	dry	1	1	1	1	112	3.78	2.49	3.135	41.2438	103.868	35.6304	87.7642
c4e	Cruces	dry	4	exclosure	Chrysophyllum cainito	dry	0			0		3.09	2.89	2.99	39.9891	59.7371	34.4319	54.0404
c4e	Cruces	dry	4	exclosure	Chrysophyllum cainito	dry	1	1	1	1	202	3.09	2.89	2.99	39.9891	59.7371	34.4319	54.0404
c5e	Cruces	dry	5	exclosure	Chrysophyllum cainito	dry	0			0		4.72	2.45	3.585	36.8521	54.4923	31.5322	49.05
c5e	Cruces	dry	5	exclosure	Chrysophyllum cainito	dry	1	1	1	1	128	4.72	2.45	3.585	36.8521	54.4923	31.5322	49.05
c6e	Cruces	dry	6	exclosure	Chrysophyllum cainito	dry	0			0		6.82	2.56	4.69	31.6439	51.519	29.6281	46.2766
c6e	Cruces	dry	6	exclosure	Chrysophyllum cainito	dry	0			0		6.82	2.56	4.69	31.6439	51.519	29.6281	46.2766
c7e	Cruces	dry	7	exclosure	Chrysophyllum cainito	dry	1	1	1	1	120	4.2	2.96	3.58	40.0486	81.1048	34.221	68.4032
c7e	Cruces	dry	7	exclosure	Chrysophyllum cainito	dry	1	1	1	1	124	4.2	2.96	3.58	40.0486	81.1048	34.221	68.4032
c8e	Cruces	dry	8	exclosure	Chrysophyllum cainito	dry	0			0	164	4.59	2.78	3.685	37.0867	56.6094	22.1471	49.3432
c8e	Cruces	dry	8	exclosure	Chrysophyllum cainito	dry	1	1	1	1	155	4.59	2.78	3.685	37.0867	56.6094	22.1471	49.3432
c9e	Cruces	dry	9	exclosure	Chrysophyllum cainito	dry	1	1	1	1	128	2.74	2.45	2.595	46.2944	61.5732	33.2499	55.4624
c9e	Cruces	dry	9	exclosure	Chrysophyllum cainito	dry	1	1	1	1	167	2.74	2.45	2.595	46.2944	61.5732	33.2499	55.4624
c10e	Cruces	dry	10	exclosure	Chrysophyllum cainito	dry	0			0		3.85	2.19	3.02	41.8134	62.7343	32.6952	55.9506
c10e	Cruces	dry	10	exclosure	Chrysophyllum cainito	dry	0			0		3.85	2.19	3.02	41.8134	62.7343	32.6952	55.9506
c11e	Cruces	dry	11	exclosure	Chrysophyllum cainito	dry	0			0		2.58	2.08	2.33	39.6934	58.0931	33.1104	52.4641
c11e	Cruces	dry	11	exclosure	Chrysophyllum cainito	dry	1	0		0		2.58	2.08	2.33	39.6934	58.0931	33.1104	52.4641
c12e	Cruces	dry	12	exclosure	Chrysophyllum cainito	dry	1	1	1	1	120	2.59	1.95	2.27	34.3775	51.9108	27.6055	45.7428
c12e	Cruces	dry	12	exclosure	Chrysophyllum cainito	dry	1	1	1	1	132	2.59	1.95	2.27	34.3775	51.9108	27.6055	45.7428
c13e	Cruces	dry	13	exclosure	Chrysophyllum cainito	dry	0			0		2.25	1.76	2.005	34.9525	52.6738	34.8161	48.0732
c13e	Cruces	dry	13	exclosure	Chrysophyllum cainito	dry	1	1	1	1	126	2.25	1.76	2.005	34.9525	52.6738	34.8161	48.0732
c14e	Cruces	dry	14	exclosure	Chrysophyllum cainito	dry	1	1	1	1	114	3.14	2.5	2.82	34.1606	60.7029	38.2198	54.87
c14e	Cruces	dry	14	exclosure	Chrysophyllum cainito	dry	1	1	1	1	126	3.14	2.5	2.82	34.1606	60.7029	38.2198	54.87
c15e	Cruces	dry	15	exclosure	Chrysophyllum cainito	dry	0			0		2.28	1.97	2.125	54.1	92.4374	43.5704	81.3027
c15e	Cruces	dry	15	exclosure	Chrysophyllum cainito	dry	1	1	1	1	196	2.28	1.97	2.125	54.1	92.4374	43.5704	81.3027
c16e	Cruces	dry	16	exclosure	Chrysophyllum cainito	dry	1	1	1	1	125	3.01	2.08	2.545	64.4646	61.3866	30.9872	56.4378
c16e	Cruces	dry	16	exclosure	Chrysophyllum cainito	dry	1	1	1	1	132	3.01	2.08	2.545	64.4646	61.3866	30.9872	56.4378
c17e	Cruces	dry	17	exclosure	Chrysophyllum cainito	dry	1	1	1	1	142	1.89	1.92	1.905	42.3817	60.6024	32.7506	54.3135
c17e	Cruces	dry	17	exclosure	Chrysophyllum cainito	dry	1	1	1	1	146	1.89	1.92	1.905	42.3817	60.6024	32.7506	54.3135
c18e	Cruces	dry	18	exclosure	Chrysophyllum cainito	dry	0			0		2.03	1.77	1.9	18.3966	45.0609	33.8635	41.1944
c18e	Cruces	dry	18	exclosure	Chrysophyllum cainito	dry	1	0		0		2.03	1.77	1.9	18.3966	45.0609	33.8635	41.1944
c19e	Cruces	dry	19	exclosure	Chrysophyllum cainito	dry	1	1	1	1	138	2.23	1.6	1.915	29.7598	54.4397	25.6376	47.7428
c19e	Cruces	dry	19	exclosure	Chrysophyllum cainito	dry	1	1	1	1	142	2.23	1.6	1.915	29.7598	54.4397	25.6376	47.7428
c20e	Cruces	dry	20	exclosure	Chrysophyllum cainito	dry	0			0		2.62	2.14	2.38	42.2827	48.972	33.7677	45.9265
c20e	Cruces	dry	20	exclosure	Chrysophyllum cainito	dry	1	1	1	1	126	2.62	2.14	2.38	42.2827	48.972	33.7677	45.9265
c21e	Cruces	dry	21	exclosure	Chrysophyllum cainito	dry	1	1	1	1	153	3.67	2.1	2.885	38.7184	47.6164	32.4038	44.5923
c21e	Cruces	dry	21	exclosure	Chrysophyllum cainito	dry	0			0		3.67	2.1	2.885	38.7184	47.6164	32.4038	44.5923
c22e	Cruces	dry	22	exclosure	Chrysophyllum cainito	dry	1	0		0		5.31	2.15	3.73	32.0454	53.7929	44.4778	49.9015
c22e	Cruces	dry	22	exclosure	Chrysophyllum cainito	dry	1	1	1	1	127	5.31	2.15	3.73	32.0454	53.7929	44.4778	49.9015
c23e	Cruces	dry	23	exclosure	Chrysophyllum cainito	dry	0			0		3.6	2.02	2.81	45.8029	64.3326	35.8149	58.0618
c23e	Cruces	dry	23	exclosure	Chrysophyllum cainito	dry	1	0		0		3.6	2.02	2.81	45.8029	64.3326	35.8149	58.0618
c24e	Cruces	dry	24	exclosure	Chrysophyllum cainito	dry	1	1	1	1	106	2.9	1.77	2.335	25.0802	51.9393	35.4013	46.893
c24e	Cruces	dry	24	exclosure	Chrysophyllum cainito	dry	0			0		2.9	1.77	2.335	25.0802	51.9393	35.4013	46.893
c25e	Cruces	dry	25	exclosure	Chrysophyllum cainito	dry	0			0		3.41	1.35	2.38	37.8526	51.9047	41.5079	48.8903
c25e	Cruces	dry	25	exclosure	Chrysophyllum cainito	dry	0			0		3.41	1.35	2.38	37.8526	51.9047	41.5079	48.8903
c26e	Cruces	dry	26	exclosure	Chrysophyllum cainito	dry	1	1	1	1	146	3.55	2.11	2.83	33.595	47.2465	34.7515	44.0767
c26e	Cruces	dry	26	exclosure	Chrysophyllum cainito	dry	0			0		3.55	2.11	2.83	33.595	47.2465	34.7515	44.0767
c27e	Cruces	dry	27	exclosure	Chrysophyllum cainito	dry	0			0		4.61	1.93	3.27	27.9279	44.644	40.6521	42.4193
c27e	Cruces	dry	27	exclosure	Chrysophyllum cainito	dry	1	1	1	1	114	4.61	1.93	3.27	27.9279	44.644	40.6521	42.4193
c28e	Cruces	dry	28	exclosure	Chrysophyllum cainito	dry	0			0		3.48	2.99	3.235	32.8501	50.9886	38.1828	47.1719
c28e	Cruces	dry	28	exclosure	Chrysophyllum cainito	dry	0			0		3.48	2.99	3.235	32.8501	50.9886	38.1828	47.1719
c29e	Cruces	dry	29	exclosure	Chrysophyllum cainito	dry	0			0		2.69	2.1	2.395	32.3573	60.2804	49.0705	55.6231
c29e	Cruces	dry	29	exclosure	Chrysophyllum cainito	dry	0			0		2.69	2.1	2.395	32.3573	60.2804	49.0705	55.6231
c30e	Cruces	dry	30	exclosure	Chrysophyllum cainito	dry	1	0		0		2.41	2.76	2.585	39.6895	61.157	47.1244	56.5629
c30e	Cruces	dry	30	exclosure	Chrysophyllum cainito	dry	0			0		2.41	2.76	2.585	39.6895	61.157	47.1244	56.5629
s1e	Sherman	wet	1	exclosure	Chrysophyllum cainito	dry	0			0		2.1	0.8	1.45	77.3131	91.5619	56.4556	84.3064
s1e	Sherman	wet	1	exclosure	Chrysophyllum cainito	dry	0			0		2.1	0.8	1.45	77.3131	91.5619	56.4556	84.3064
s2e	Sherman	wet	2	exclosure	Chrysophyllum cainito	dry	0			0		1.65	1.93	1.79	62.5594	86.8408	63.874	80.6455
s2e	Sherman	wet	2	exclosure	Chrysophyllum cainito	dry	0			0		1.65	1.93	1.79	62.5594	86.8408	63.874	80.6455
s3e	Sherman	wet	3	exclosure	Chrysophyllum cainito	dry	0			0		1.58	1.52	1.55	71.9008	92.738	61.0139	85.3723
s3e	Sherman	wet	3	exclosure	Chrysophyllum cainito	dry	1	1	0	0		1.58	1.52	1.55	71.9008	92.738	61.0139	85.3723
s4e	Sherman	wet	4	exclosure	Chrysophyllum cainito	dry	0			0		1.85	1.86	1.855	69.1398	94.4157	65.7171	87.5347
s4e	Sherman	wet	4	exclosure	Chrysophyllum cainito	dry	1	1	1	1	95	1.85	1.86	1.855	69.1398	94.4157	65.7171	87.5347
s5e	Sherman	wet	5	exclosure	Chrysophyllum cainito	dry	0			0		0.9	1.15	1.025	61.9499	77.0696	48.8808	71.1374
s5e	Sherman	wet	5	exclosure	Chrysophyllum cainito	dry	0			0		0.9	1.15	1.025	61.9499	77.0696	48.8808	71.1374
s6e	Sherman	wet	6	exclosure	Chrysophyllum cainito	dry	1	1	1	1	95	1.93	2.88	2.405	72.0861	94.5146	65.0328	86.7346
s6e	Sherman	wet	6	exclosure	Chrysophyllum cainito	dry	0			0		1.93	2.88	2.405	72.0861	94.5146	65.0328	86.7346
s7e	Sherman	wet	7	exclosure	Chrysophyllum cainito	dry	0			0		2.12	1.83	1.975	72.4401	95.3053	58.9733	86.7852
s7e	Sherman	wet	7	exclosure	Chrysophyllum cainito	dry	0			0		2.12	1.83	1.975	72.4401	95.3053	58.9733	86.7852
s8e	Sherman	wet	8	exclosure	Chrysophyllum cainito	dry	1	1	0	0		2.22	2.39	2.305	67.4727	91.7857	61.2595	84.4564
s8e	Sherman	wet	8	exclosure	Chrysophyllum cainito	dry	0			0		2.22	2.39	2.305	67.4727	91.7857	61.2595	84.4564
s9e	Sherman	wet	9	exclosure	Chrysophyllum cainito	dry	0			0		2.59	1.99	2.29	63.8377	92.9715	63.7718	85.6034
s9e	Sherman	wet	9	exclosure	Chrysophyllum cainito	dry	0			0		2.59	1.99	2.29	63.8377	92.9715	63.7718	85.6034
s10e	Sherman	wet	10	exclosure	Chrysophyllum cainito	dry	1	1	1	1	130	1.51	1.85	1.68	76.6005	94.2953	64.8318	87.3078
s10e	Sherman	wet	10	exclosure	Chrysophyllum cainito	dry	0			0		1.51	1.85	1.68	76.6005	94.2953	64.8318	87.3078
s11e	Sherman	wet	11	exclosure	Chrysophyllum cainito	dry	0			0		2.06	1.3	1.68	65.6054	88.5388	61.0306	82.1646
s11e	Sherman	wet	11	exclosure	Chrysophyllum cainito	dry	0			0		2.06	1.3	1.68	65.6054	88.5388	61.0306	82.1646
s12e	Sherman	wet	12	exclosure	Chrysophyllum cainito	dry	0			0		1.86	0.73	1.295	81.5366	96.5867	67.8603	89.9608
s12e	Sherman	wet	12	exclosure	Chrysophyllum cainito	dry	1	1	1	1	124	1.86	0.73	1.295	81.5366	96.5867	67.8603	89.9608
s13e	Sherman	wet	13	exclosure	Chrysophyllum cainito	dry	1	1	1	1	111	1.74	2.39	2.065	68.2076	83.3792	61.3461	78.1149
s13e	Sherman	wet	13	exclosure	Chrysophyllum cainito	dry	0			0		1.74	2.39	2.065	68.2076	83.3792	61.3461	78.1149
s14e	Sherman	wet	14	exclosure	Chrysophyllum cainito	dry	0			0		1	2.28	1.64	75.6694	101.514	64.1893	92.6567
s14e	Sherman	wet	14	exclosure	Chrysophyllum cainito	dry	1	1	1	1	90	1	2.28	1.64	75.6694	101.514	64.1893	92.6567
s15e	Sherman	wet	15	exclosure	Chrysophyllum cainito	dry	1	1	1	1	113	1.18	0.34	0.76	73.1737	85.3071	65.7379	80.5131
s15e	Sherman	wet	15	exclosure	Chrysophyllum cainito	dry	1	1	1	1	120	1.18	0.34	0.76	73.1737	85.3071	65.7379	80.5131
s16e	Sherman	wet	16	exclosure	Chrysophyllum cainito	dry	1	1	1	1	115	1.27	0.32	0.795	59.5074	79.9643	65.9578	75.5546
s16e	Sherman	wet	16	exclosure	Chrysophyllum cainito	dry	1	1	1	1	117	1.27	0.32	0.795	59.5074	79.9643	65.9578	75.5546
s17e	Sherman	wet	17	exclosure	Chrysophyllum cainito	dry	0			0		1.89	2.66	2.275	89.7203	104.442	67.133	97.3377
s17e	Sherman	wet	17	exclosure	Chrysophyllum cainito	dry	0			0		1.89	2.66	2.275	89.7203	104.442	67.133	97.3377
s18e	Sherman	wet	18	exclosure	Chrysophyllum cainito	dry	1	1	1	1	124	0.77	1.54	1.155	86.0293	98.7054	69.9689	92.7869
s18e	Sherman	wet	18	exclosure	Chrysophyllum cainito	dry	0			0		0.77	1.54	1.155	86.0293	98.7054	69.9689	92.7869
s19e	Sherman	wet	19	exclosure	Chrysophyllum cainito	dry	1	1	1	1	112	1.46	3.36	2.41	66.8485	94.064	71.6604	87.6572
s19e	Sherman	wet	19	exclosure	Chrysophyllum cainito	dry	0			0		1.46	3.36	2.41	66.8485	94.064	71.6604	87.6572
s20e	Sherman	wet	20	exclosure	Chrysophyllum cainito	dry	0			0		0.71	2.18	1.445	82.6772	104.726	73.2119	97.8896
s20e	Sherman	wet	20	exclosure	Chrysophyllum cainito	dry	1	0		0		0.71	2.18	1.445	82.6772	104.726	73.2119	97.8896
s21e	Sherman	wet	21	exclosure	Chrysophyllum cainito	dry	0			0		1.92	1.85	1.885	67.0189	86.3377	65.2086	81.1975
s21e	Sherman	wet	21	exclosure	Chrysophyllum cainito	dry	1	1	0	0		1.92	1.85	1.885	67.0189	86.3377	65.2086	81.1975
s22e	Sherman	wet	22	exclosure	Chrysophyllum cainito	dry	0			0		2.37	1.8	2.085	49.9048	68.694	46.7076	63.1356
s22e	Sherman	wet	22	exclosure	Chrysophyllum cainito	dry	1	0		0		2.37	1.8	2.085	49.9048	68.694	46.7076	63.1356
s23e	Sherman	wet	23	exclosure	Chrysophyllum cainito	dry	1	1	1	1	120	2.49	1.87	2.18	62.9326	83.7478	64.0383	78.0961
s23e	Sherman	wet	23	exclosure	Chrysophyllum cainito	dry	0			0		2.49	1.87	2.18	62.9326	83.7478	64.0383	78.0961
s24e	Sherman	wet	24	exclosure	Chrysophyllum cainito	dry	0			0		2.42	2.12	2.27	77.388	92.6191	67.3548	87.0475
s24e	Sherman	wet	24	exclosure	Chrysophyllum cainito	dry	1	0		0		2.42	2.12	2.27	77.388	92.6191	67.3548	87.0475
s25e	Sherman	wet	25	exclosure	Chrysophyllum cainito	dry	0			0		2.62	1.96	2.29	63.0977	81.3854	55.114	75.4752
s25e	Sherman	wet	25	exclosure	Chrysophyllum cainito	dry	0			0		2.62	1.96	2.29	63.0977	81.3854	55.114	75.4752
s26e	Sherman	wet	26	exclosure	Chrysophyllum cainito	dry	1	0		0		2.8	2.01	2.405	57.4629	77.6566	64.5861	72.6728
s26e	Sherman	wet	26	exclosure	Chrysophyllum cainito	dry	0			0		2.8	2.01	2.405	57.4629	77.6566	64.5861	72.6728
s27e	Sherman	wet	27	exclosure	Chrysophyllum cainito	dry	1	1	1	1	110	2.9	1.83	2.365	56.3981	81.4716	61.803	75.0493
s27e	Sherman	wet	27	exclosure	Chrysophyllum cainito	dry	0			0		2.9	1.83	2.365	56.3981	81.4716	61.803	75.0493
s28e	Sherman	wet	28	exclosure	Chrysophyllum cainito	dry	1	1	1	1	102	1.69	2.22	1.955	61.8398	83.4565	58.0536	76.6933
s28e	Sherman	wet	28	exclosure	Chrysophyllum cainito	dry	0			0		1.69	2.22	1.955	61.8398	83.4565	58.0536	76.6933
s29e	Sherman	wet	29	exclosure	Chrysophyllum cainito	dry	0			0		2.35	2	2.175	56.121	80.5978	56.4284	73.8941
s29e	Sherman	wet	29	exclosure	Chrysophyllum cainito	dry	0			0		2.35	2	2.175	56.121	80.5978	56.4284	73.8941
s30e	Sherman	wet	30	exclosure	Chrysophyllum cainito	dry	0			0		2.47	2.62	2.545	68.407	92.2667	58.3434	83.5823
s30e	Sherman	wet	30	exclosure	Chrysophyllum cainito	dry	1	0		0		2.47	2.62	2.545	68.407	92.2667	58.3434	83.5823
c1c	Cruces	dry	1	control	Coussarea curvigemmia	dry	1	1	1	1	75	2.07	2.25	2.16	28.1891	49.6845	32.1433	44.6786
c2c	Cruces	dry	2	control	Coussarea curvigemmia	dry	1	0		0		2.88	2.32	2.6	45.2724	60.3476	35.6749	55.0382
c3c	Cruces	dry	3	control	Coussarea curvigemmia	dry	0			0		3.54	2.65	3.095	41.2438	103.868	35.6304	87.7642
c4c	Cruces	dry	4	control	Coussarea curvigemmia	dry	0			0		3.68	2.98	3.33	39.9891	59.7371	34.4319	54.0404
c5c	Cruces	dry	5	control	Coussarea curvigemmia	dry	0			0		3.77	2.55	3.16	36.8521	54.4923	31.5322	49.05
c6c	Cruces	dry	6	control	Coussarea curvigemmia	dry	1	0		0		4.83	2.32	3.575	31.6439	51.519	29.6281	46.2766
c7c	Cruces	dry	7	control	Coussarea curvigemmia	dry	1	0		0		4.06	2.8	3.43	40.0486	81.1048	34.221	68.4032
c8c	Cruces	dry	8	control	Coussarea curvigemmia	dry	0			0		2.95	2.32	2.635	37.0867	56.6094	22.1471	49.3432
c9c	Cruces	dry	9	control	Coussarea curvigemmia	dry	1	1	1	1	77	2.62	2.48	2.55	46.2944	61.5732	33.2499	55.4624
c10c	Cruces	dry	10	control	Coussarea curvigemmia	dry	0			0		3.1	2.41	2.755	41.8134	62.7343	32.6952	55.9506
c11c	Cruces	dry	11	control	Coussarea curvigemmia	dry	0			0		2.47	2.31	2.39	39.6934	58.0931	33.1104	52.4641
c12c	Cruces	dry	12	control	Coussarea curvigemmia	dry	0			0		2.84	2.15	2.495	34.3775	51.9108	27.6055	45.7428
c13c	Cruces	dry	13	control	Coussarea curvigemmia	dry	1	0		0		2.84	1.78	2.31	34.9525	52.6738	34.8161	48.0732
c14c	Cruces	dry	14	control	Coussarea curvigemmia	dry	0			0		2.35	2.08	2.215	34.1606	60.7029	38.2198	54.87
c15c	Cruces	dry	15	control	Coussarea curvigemmia	dry	0			0		2.93	3.03	2.98	54.1	92.4374	43.5704	81.3027
c16c	Cruces	dry	16	control	Coussarea curvigemmia	dry	0			0		2.74	2.23	2.485	64.4646	61.3866	30.9872	56.4378
c17c	Cruces	dry	17	control	Coussarea curvigemmia	dry	1	1	1	1	60	2	1.84	1.92	42.3817	60.6024	32.7506	54.3135
c18c	Cruces	dry	18	control	Coussarea curvigemmia	dry	0			0		2.44	2.13	2.285	18.3966	45.0609	33.8635	41.1944
c19c	Cruces	dry	19	control	Coussarea curvigemmia	dry	0			0		1.93	1.89	1.91	29.7598	54.4397	25.6376	47.7428
c20c	Cruces	dry	20	control	Coussarea curvigemmia	dry	0			0		2.39	2.2	2.295	42.2827	48.972	33.7677	45.9265
c21c	Cruces	dry	21	control	Coussarea curvigemmia	dry	0			0		4.02	2.22	3.12	38.7184	47.6164	32.4038	44.5923
c22c	Cruces	dry	22	control	Coussarea curvigemmia	dry	0			0		4.2	1.84	3.02	32.0454	53.7929	44.4778	49.9015
c23c	Cruces	dry	23	control	Coussarea curvigemmia	dry	0			0		2.84	2.03	2.435	45.8029	64.3326	35.8149	58.0618
c24c	Cruces	dry	24	control	Coussarea curvigemmia	dry	1	1	1	1	80	2.6	1.85	2.225	25.0802	51.9393	35.4013	46.893
c25c	Cruces	dry	25	control	Coussarea curvigemmia	dry	0			0		3.44	1.73	2.585	37.8526	51.9047	41.5079	48.8903
c26c	Cruces	dry	26	control	Coussarea curvigemmia	dry	0			0		4.11	2.65	3.38	33.595	47.2465	34.7515	44.0767
c27c	Cruces	dry	27	control	Coussarea curvigemmia	dry	0			0		3.67	2.25	2.96	27.9279	44.644	40.6521	42.4193
c28c	Cruces	dry	28	control	Coussarea curvigemmia	dry	0			0		3.44	2.27	2.855	32.8501	50.9886	38.1828	47.1719
c29c	Cruces	dry	29	control	Coussarea curvigemmia	dry	0			0		3.59	2.41	3	32.3573	60.2804	49.0705	55.6231
c30c	Cruces	dry	30	control	Coussarea curvigemmia	dry	0			0		2.88	2.7	2.79	39.6895	61.157	47.1244	56.5629
s1c	Sherman	wet	1	control	Coussarea curvigemmia	dry	1	1	1	1	63	2.38	0.94	1.66	77.3131	91.5619	56.4556	84.3064
s2c	Sherman	wet	2	control	Coussarea curvigemmia	dry	0			0		2.62	2	2.31	62.5594	86.8408	63.874	80.6455
s3c	Sherman	wet	3	control	Coussarea curvigemmia	dry	1	1	1	1	94	1.18	1.29	1.235	71.9008	92.738	61.0139	85.3723
s4c	Sherman	wet	4	control	Coussarea curvigemmia	dry	0			0		1.61	1	1.305	69.1398	94.4157	65.7171	87.5347
s5c	Sherman	wet	5	control	Coussarea curvigemmia	dry	0			0		1.39	2.51	1.95	61.9499	77.0696	48.8808	71.1374
s6c	Sherman	wet	6	control	Coussarea curvigemmia	dry	1	1	1	1	63	1.9	2.88	2.39	72.0861	94.5146	65.0328	86.7346
s7c	Sherman	wet	7	control	Coussarea curvigemmia	dry	0			0		2.28	2.12	2.2	72.4401	95.3053	58.9733	86.7852
s8c	Sherman	wet	8	control	Coussarea curvigemmia	dry	0			0		1.95	1.99	1.97	67.4727	91.7857	61.2595	84.4564
s9c	Sherman	wet	9	control	Coussarea curvigemmia	dry	0			0		2	2	2	63.8377	92.9715	63.7718	85.6034
s10c	Sherman	wet	10	control	Coussarea curvigemmia	dry	1	1	1	1	77	2.03	1.22	1.625	76.6005	94.2953	64.8318	87.3078
s11c	Sherman	wet	11	control	Coussarea curvigemmia	dry	0			0		2.18	1.07	1.625	65.6054	88.5388	61.0306	82.1646
s12c	Sherman	wet	12	control	Coussarea curvigemmia	dry	0			0		1.94	1.09	1.515	81.5366	96.5867	67.8603	89.9608
s13c	Sherman	wet	13	control	Coussarea curvigemmia	dry	1	0		0		2.41	3.13	2.77	68.2076	83.3792	61.3461	78.1149
s14c	Sherman	wet	14	control	Coussarea curvigemmia	dry	1	1	1	1	81	2.23	2.39	2.31	75.6694	101.514	64.1893	92.6567
s15c	Sherman	wet	15	control	Coussarea curvigemmia	dry	1	1	0	0		0.86	0.44	0.65	73.1737	85.3071	65.7379	80.5131
s16c	Sherman	wet	16	control	Coussarea curvigemmia	dry	0			0		1.1	0.33	0.715	59.5074	79.9643	65.9578	75.5546
s17c	Sherman	wet	17	control	Coussarea curvigemmia	dry	1	1	0	0		1.07	0.71	0.89	89.7203	104.442	67.133	97.3377
s18c	Sherman	wet	18	control	Coussarea curvigemmia	dry	1	1	1	1	90	1.33	1.54	1.435	86.0293	98.7054	69.9689	92.7869
s19c	Sherman	wet	19	control	Coussarea curvigemmia	dry	0			0		0.83	2.76	1.795	66.8485	94.064	71.6604	87.6572
s20c	Sherman	wet	20	control	Coussarea curvigemmia	dry	1	1	1	1	80	0.8	1.97	1.385	82.6772	104.726	73.2119	97.8896
s21c	Sherman	wet	21	control	Coussarea curvigemmia	dry	1	1	0	0		2.54	2.22	2.38	67.0189	86.3377	65.2086	81.1975
s22c	Sherman	wet	22	control	Coussarea curvigemmia	dry	1	1	1	1	62	2.36	1.89	2.125	49.9048	68.694	46.7076	63.1356
s23c	Sherman	wet	23	control	Coussarea curvigemmia	dry	0			0		2.14	2.13	2.135	62.9326	83.7478	64.0383	78.0961
s24c	Sherman	wet	24	control	Coussarea curvigemmia	dry	0			0		1.54	1.55	1.545	77.388	92.6191	67.3548	87.0475
s25c	Sherman	wet	25	control	Coussarea curvigemmia	dry	0			0		3.1	2.14	2.62	63.0977	81.3854	55.114	75.4752
s26c	Sherman	wet	26	control	Coussarea curvigemmia	dry	0			0		1.89	1.81	1.85	57.4629	77.6566	64.5861	72.6728
s27c	Sherman	wet	27	control	Coussarea curvigemmia	dry	0			0		2.47	2.19	2.33	56.3981	81.4716	61.803	75.0493
s28c	Sherman	wet	28	control	Coussarea curvigemmia	dry	0			0		2.93	2.23	2.58	61.8398	83.4565	58.0536	76.6933
s29c	Sherman	wet	29	control	Coussarea curvigemmia	dry	0			0		2.41	1.62	2.015	56.121	80.5978	56.4284	73.8941
s30c	Sherman	wet	30	control	Coussarea curvigemmia	dry	1	1	1	1	84	1.32	1.84	1.58	68.407	92.2667	58.3434	83.5823
c1e	Cruces	dry	1	exclosure	Coussarea curvigemmia	dry	1	1	1	1	87	1.89	1.42	1.655	28.1891	49.6845	32.1433	44.6786
c2e	Cruces	dry	2	exclosure	Coussarea curvigemmia	dry	1	1	0	0		3.32	2.55	2.935	45.2724	60.3476	35.6749	55.0382
c3e	Cruces	dry	3	exclosure	Coussarea curvigemmia	dry	1	1	1	1	58	3.78	2.49	3.135	41.2438	103.868	35.6304	87.7642
c4e	Cruces	dry	4	exclosure	Coussarea curvigemmia	dry	0			0		3.09	2.89	2.99	39.9891	59.7371	34.4319	54.0404
c5e	Cruces	dry	5	exclosure	Coussarea curvigemmia	dry	0			0		4.72	2.45	3.585	36.8521	54.4923	31.5322	49.05
c6e	Cruces	dry	6	exclosure	Coussarea curvigemmia	dry	1	1	1	1	74	6.82	2.56	4.69	31.6439	51.519	29.6281	46.2766
c7e	Cruces	dry	7	exclosure	Coussarea curvigemmia	dry	1	1	1	1	52	4.2	2.96	3.58	40.0486	81.1048	34.221	68.4032
c8e	Cruces	dry	8	exclosure	Coussarea curvigemmia	dry	1	1	0	0		4.59	2.78	3.685	37.0867	56.6094	22.1471	49.3432
c9e	Cruces	dry	9	exclosure	Coussarea curvigemmia	dry	1	1	1	1	83	2.74	2.45	2.595	46.2944	61.5732	33.2499	55.4624
c10e	Cruces	dry	10	exclosure	Coussarea curvigemmia	dry	0			0		3.85	2.19	3.02	41.8134	62.7343	32.6952	55.9506
c11e	Cruces	dry	11	exclosure	Coussarea curvigemmia	dry	1	1	1	1	83	2.58	2.08	2.33	39.6934	58.0931	33.1104	52.4641
c12e	Cruces	dry	12	exclosure	Coussarea curvigemmia	dry	0			0		2.59	1.95	2.27	34.3775	51.9108	27.6055	45.7428
c13e	Cruces	dry	13	exclosure	Coussarea curvigemmia	dry	0			0		2.25	1.76	2.005	34.9525	52.6738	34.8161	48.0732
c14e	Cruces	dry	14	exclosure	Coussarea curvigemmia	dry	0			0		3.14	2.5	2.82	34.1606	60.7029	38.2198	54.87
c15e	Cruces	dry	15	exclosure	Coussarea curvigemmia	dry	0			0		2.28	1.97	2.125	54.1	92.4374	43.5704	81.3027
c16e	Cruces	dry	16	exclosure	Coussarea curvigemmia	dry	1	1	1	1	68	3.01	2.08	2.545	64.4646	61.3866	30.9872	56.4378
c17e	Cruces	dry	17	exclosure	Coussarea curvigemmia	dry	0			0		1.89	1.92	1.905	42.3817	60.6024	32.7506	54.3135
c18e	Cruces	dry	18	exclosure	Coussarea curvigemmia	dry	0			0		2.03	1.77	1.9	18.3966	45.0609	33.8635	41.1944
c19e	Cruces	dry	19	exclosure	Coussarea curvigemmia	dry	1	1	1	1	62	2.23	1.6	1.915	29.7598	54.4397	25.6376	47.7428
c20e	Cruces	dry	20	exclosure	Coussarea curvigemmia	dry	1	1	1	1	70	2.62	2.14	2.38	42.2827	48.972	33.7677	45.9265
c21e	Cruces	dry	21	exclosure	Coussarea curvigemmia	dry	0			0		3.67	2.1	2.885	38.7184	47.6164	32.4038	44.5923
c22e	Cruces	dry	22	exclosure	Coussarea curvigemmia	dry	1	1	0	0		5.31	2.15	3.73	32.0454	53.7929	44.4778	49.9015
c23e	Cruces	dry	23	exclosure	Coussarea curvigemmia	dry	1	1	1	1	85	3.6	2.02	2.81	45.8029	64.3326	35.8149	58.0618
c24e	Cruces	dry	24	exclosure	Coussarea curvigemmia	dry	1	1	1	1	78	2.9	1.77	2.335	25.0802	51.9393	35.4013	46.893
c25e	Cruces	dry	25	exclosure	Coussarea curvigemmia	dry	1	1	1	1	82	3.41	1.35	2.38	37.8526	51.9047	41.5079	48.8903
c26e	Cruces	dry	26	exclosure	Coussarea curvigemmia	dry	0			0		3.55	2.11	2.83	33.595	47.2465	34.7515	44.0767
c27e	Cruces	dry	27	exclosure	Coussarea curvigemmia	dry	1	0		0		4.61	1.93	3.27	27.9279	44.644	40.6521	42.4193
c28e	Cruces	dry	28	exclosure	Coussarea curvigemmia	dry	0			0		3.48	2.99	3.235	32.8501	50.9886	38.1828	47.1719
c29e	Cruces	dry	29	exclosure	Coussarea curvigemmia	dry	0			0		2.69	2.1	2.395	32.3573	60.2804	49.0705	55.6231
c30e	Cruces	dry	30	exclosure	Coussarea curvigemmia	dry	1	1	1	1	82	2.41	2.76	2.585	39.6895	61.157	47.1244	56.5629
s1e	Sherman	wet	1	exclosure	Coussarea curvigemmia	dry	0			0		2.1	0.8	1.45	77.3131	91.5619	56.4556	84.3064
s2e	Sherman	wet	2	exclosure	Coussarea curvigemmia	dry	1	0		0		1.65	1.93	1.79	62.5594	86.8408	63.874	80.6455
s3e	Sherman	wet	3	exclosure	Coussarea curvigemmia	dry	1	1	1	1	85	1.58	1.52	1.55	71.9008	92.738	61.0139	85.3723
s4e	Sherman	wet	4	exclosure	Coussarea curvigemmia	dry	1	0		0		1.85	1.86	1.855	69.1398	94.4157	65.7171	87.5347
s5e	Sherman	wet	5	exclosure	Coussarea curvigemmia	dry	0			0		0.9	1.15	1.025	61.9499	77.0696	48.8808	71.1374
s6e	Sherman	wet	6	exclosure	Coussarea curvigemmia	dry	0			0		1.93	2.88	2.405	72.0861	94.5146	65.0328	86.7346
s7e	Sherman	wet	7	exclosure	Coussarea curvigemmia	dry	0			0		2.12	1.83	1.975	72.4401	95.3053	58.9733	86.7852
s8e	Sherman	wet	8	exclosure	Coussarea curvigemmia	dry	0			0		2.22	2.39	2.305	67.4727	91.7857	61.2595	84.4564
s9e	Sherman	wet	9	exclosure	Coussarea curvigemmia	dry	1	1	1	1	90	2.59	1.99	2.29	63.8377	92.9715	63.7718	85.6034
s10e	Sherman	wet	10	exclosure	Coussarea curvigemmia	dry	1	1	1	1	75	1.51	1.85	1.68	76.6005	94.2953	64.8318	87.3078
s11e	Sherman	wet	11	exclosure	Coussarea curvigemmia	dry	1	1	1	1	75	2.06	1.3	1.68	65.6054	88.5388	61.0306	82.1646
s12e	Sherman	wet	12	exclosure	Coussarea curvigemmia	dry	1	1	1	1	75	1.86	0.73	1.295	81.5366	96.5867	67.8603	89.9608
s13e	Sherman	wet	13	exclosure	Coussarea curvigemmia	dry	1	1	1	1	80	1.74	2.39	2.065	68.2076	83.3792	61.3461	78.1149
s14e	Sherman	wet	14	exclosure	Coussarea curvigemmia	dry	1	1	1	1	77	1	2.28	1.64	75.6694	101.514	64.1893	92.6567
s15e	Sherman	wet	15	exclosure	Coussarea curvigemmia	dry	1	1	1	1	65	1.18	0.34	0.76	73.1737	85.3071	65.7379	80.5131
s16e	Sherman	wet	16	exclosure	Coussarea curvigemmia	dry	1	0		0		1.27	0.32	0.795	59.5074	79.9643	65.9578	75.5546
s17e	Sherman	wet	17	exclosure	Coussarea curvigemmia	dry	0			0		1.89	2.66	2.275	89.7203	104.442	67.133	97.3377
s18e	Sherman	wet	18	exclosure	Coussarea curvigemmia	dry	1	1	1	1	75	0.77	1.54	1.155	86.0293	98.7054	69.9689	92.7869
s19e	Sherman	wet	19	exclosure	Coussarea curvigemmia	dry	0			0		1.46	3.36	2.41	66.8485	94.064	71.6604	87.6572
s20e	Sherman	wet	20	exclosure	Coussarea curvigemmia	dry	0			0		0.71	2.18	1.445	82.6772	104.726	73.2119	97.8896
s21e	Sherman	wet	21	exclosure	Coussarea curvigemmia	dry	0			0		1.92	1.85	1.885	67.0189	86.3377	65.2086	81.1975
s22e	Sherman	wet	22	exclosure	Coussarea curvigemmia	dry	1	1	1	1	70	2.37	1.8	2.085	49.9048	68.694	46.7076	63.1356
s23e	Sherman	wet	23	exclosure	Coussarea curvigemmia	dry	1	1	1	1	37	2.49	1.87	2.18	62.9326	83.7478	64.0383	78.0961
s24e	Sherman	wet	24	exclosure	Coussarea curvigemmia	dry	0			0		2.42	2.12	2.27	77.388	92.6191	67.3548	87.0475
s25e	Sherman	wet	25	exclosure	Coussarea curvigemmia	dry	0			0		2.62	1.96	2.29	63.0977	81.3854	55.114	75.4752
s26e	Sherman	wet	26	exclosure	Coussarea curvigemmia	dry	1	0		0		2.8	2.01	2.405	57.4629	77.6566	64.5861	72.6728
s27e	Sherman	wet	27	exclosure	Coussarea curvigemmia	dry	1	1	1	1	82	2.9	1.83	2.365	56.3981	81.4716	61.803	75.0493
s28e	Sherman	wet	28	exclosure	Coussarea curvigemmia	dry	0			0		1.69	2.22	1.955	61.8398	83.4565	58.0536	76.6933
s29e	Sherman	wet	29	exclosure	Coussarea curvigemmia	dry	0			0		2.35	2	2.175	56.121	80.5978	56.4284	73.8941
s30e	Sherman	wet	30	exclosure	Coussarea curvigemmia	dry	1	1	1	1	70	2.47	2.62	2.545	68.407	92.2667	58.3434	83.5823
c1c	Cruces	dry	1	control	Cupania rufescens	dry	1	1	1	1	131	2.07	2.25	2.16	28.1891	49.6845	32.1433	44.6786
c2c	Cruces	dry	2	control	Cupania rufescens	dry	1	1	1	1	103	2.88	2.32	2.6	45.2724	60.3476	35.6749	55.0382
c3c	Cruces	dry	3	control	Cupania rufescens	dry	1	0		0		3.54	2.65	3.095	41.2438	103.868	35.6304	87.7642
c4c	Cruces	dry	4	control	Cupania rufescens	dry	1	1	1	1	103	3.68	2.98	3.33	39.9891	59.7371	34.4319	54.0404
c5c	Cruces	dry	5	control	Cupania rufescens	dry	1	1	1	1	100	3.77	2.55	3.16	36.8521	54.4923	31.5322	49.05
c6c	Cruces	dry	6	control	Cupania rufescens	dry	1	0		0		4.83	2.32	3.575	31.6439	51.519	29.6281	46.2766
c7c	Cruces	dry	7	control	Cupania rufescens	dry	1	1	0	0		4.06	2.8	3.43	40.0486	81.1048	34.221	68.4032
c8c	Cruces	dry	8	control	Cupania rufescens	dry	0			0		2.95	2.32	2.635	37.0867	56.6094	22.1471	49.3432
c9c	Cruces	dry	9	control	Cupania rufescens	dry	1	1	0	0		2.62	2.48	2.55	46.2944	61.5732	33.2499	55.4624
c10c	Cruces	dry	10	control	Cupania rufescens	dry	1	1	0	0		3.1	2.41	2.755	41.8134	62.7343	32.6952	55.9506
c11c	Cruces	dry	11	control	Cupania rufescens	dry	1	1	1	1	62	2.47	2.31	2.39	39.6934	58.0931	33.1104	52.4641
c12c	Cruces	dry	12	control	Cupania rufescens	dry	0			0		2.84	2.15	2.495	34.3775	51.9108	27.6055	45.7428
c13c	Cruces	dry	13	control	Cupania rufescens	dry	1	1	0	0		2.84	1.78	2.31	34.9525	52.6738	34.8161	48.0732
c14c	Cruces	dry	14	control	Cupania rufescens	dry	0			0		2.35	2.08	2.215	34.1606	60.7029	38.2198	54.87
c15c	Cruces	dry	15	control	Cupania rufescens	dry	1	1	0	0		2.93	3.03	2.98	54.1	92.4374	43.5704	81.3027
c16c	Cruces	dry	16	control	Cupania rufescens	dry	1	1	1	1	96	2.74	2.23	2.485	64.4646	61.3866	30.9872	56.4378
c17c	Cruces	dry	17	control	Cupania rufescens	dry	1	1	1	1	82	2	1.84	1.92	42.3817	60.6024	32.7506	54.3135
c18c	Cruces	dry	18	control	Cupania rufescens	dry	0			0		2.44	2.13	2.285	18.3966	45.0609	33.8635	41.1944
c19c	Cruces	dry	19	control	Cupania rufescens	dry	1	0		0		1.93	1.89	1.91	29.7598	54.4397	25.6376	47.7428
c20c	Cruces	dry	20	control	Cupania rufescens	dry	1	1	1	1	75	2.39	2.2	2.295	42.2827	48.972	33.7677	45.9265
c21c	Cruces	dry	21	control	Cupania rufescens	dry	1	1	0	0		4.02	2.22	3.12	38.7184	47.6164	32.4038	44.5923
c22c	Cruces	dry	22	control	Cupania rufescens	dry	0			0		4.2	1.84	3.02	32.0454	53.7929	44.4778	49.9015
c23c	Cruces	dry	23	control	Cupania rufescens	dry	1	1	0	0		2.84	2.03	2.435	45.8029	64.3326	35.8149	58.0618
c24c	Cruces	dry	24	control	Cupania rufescens	dry	1	1	0	0		2.6	1.85	2.225	25.0802	51.9393	35.4013	46.893
c25c	Cruces	dry	25	control	Cupania rufescens	dry	1	0		0		3.44	1.73	2.585	37.8526	51.9047	41.5079	48.8903
c26c	Cruces	dry	26	control	Cupania rufescens	dry	1	1	0	0		4.11	2.65	3.38	33.595	47.2465	34.7515	44.0767
c27c	Cruces	dry	27	control	Cupania rufescens	dry	1	0		0		3.67	2.25	2.96	27.9279	44.644	40.6521	42.4193
c28c	Cruces	dry	28	control	Cupania rufescens	dry	1	1	0	0		3.44	2.27	2.855	32.8501	50.9886	38.1828	47.1719
c29c	Cruces	dry	29	control	Cupania rufescens	dry	1	1	1	1	86	3.59	2.41	3	32.3573	60.2804	49.0705	55.6231
c30c	Cruces	dry	30	control	Cupania rufescens	dry	1	1	0	0		2.88	2.7	2.79	39.6895	61.157	47.1244	56.5629
s1c	Sherman	wet	1	control	Cupania rufescens	dry	0			0		2.38	0.94	1.66	77.3131	91.5619	56.4556	84.3064
s2c	Sherman	wet	2	control	Cupania rufescens	dry	1	1	1	1	97	2.62	2	2.31	62.5594	86.8408	63.874	80.6455
s3c	Sherman	wet	3	control	Cupania rufescens	dry	1	0		0		1.18	1.29	1.235	71.9008	92.738	61.0139	85.3723
s4c	Sherman	wet	4	control	Cupania rufescens	dry	1	1	1	1	90	1.61	1	1.305	69.1398	94.4157	65.7171	87.5347
s5c	Sherman	wet	5	control	Cupania rufescens	dry	0			0		1.39	2.51	1.95	61.9499	77.0696	48.8808	71.1374
s6c	Sherman	wet	6	control	Cupania rufescens	dry	1	1	1	1	77	1.9	2.88	2.39	72.0861	94.5146	65.0328	86.7346
s7c	Sherman	wet	7	control	Cupania rufescens	dry	1	1	1	1	80	2.28	2.12	2.2	72.4401	95.3053	58.9733	86.7852
s8c	Sherman	wet	8	control	Cupania rufescens	dry	0			0		1.95	1.99	1.97	67.4727	91.7857	61.2595	84.4564
s9c	Sherman	wet	9	control	Cupania rufescens	dry	0			0		2	2	2	63.8377	92.9715	63.7718	85.6034
s10c	Sherman	wet	10	control	Cupania rufescens	dry	1	1	1	1	85	2.03	1.22	1.625	76.6005	94.2953	64.8318	87.3078
s11c	Sherman	wet	11	control	Cupania rufescens	dry	1	1	1	1	83	2.18	1.07	1.625	65.6054	88.5388	61.0306	82.1646
s12c	Sherman	wet	12	control	Cupania rufescens	dry	1	1	1	1	114	1.94	1.09	1.515	81.5366	96.5867	67.8603	89.9608
s13c	Sherman	wet	13	control	Cupania rufescens	dry	1	0		0		2.41	3.13	2.77	68.2076	83.3792	61.3461	78.1149
s14c	Sherman	wet	14	control	Cupania rufescens	dry	1	0		0		2.23	2.39	2.31	75.6694	101.514	64.1893	92.6567
s15c	Sherman	wet	15	control	Cupania rufescens	dry	1	1	1	1	84	0.86	0.44	0.65	73.1737	85.3071	65.7379	80.5131
s16c	Sherman	wet	16	control	Cupania rufescens	dry	1	1	1	1	110	1.1	0.33	0.715	59.5074	79.9643	65.9578	75.5546
s17c	Sherman	wet	17	control	Cupania rufescens	dry	1	1	1	1	109	1.07	0.71	0.89	89.7203	104.442	67.133	97.3377
s18c	Sherman	wet	18	control	Cupania rufescens	dry	0			0		1.33	1.54	1.435	86.0293	98.7054	69.9689	92.7869
s19c	Sherman	wet	19	control	Cupania rufescens	dry	1	1	1	1	85	0.83	2.76	1.795	66.8485	94.064	71.6604	87.6572
s20c	Sherman	wet	20	control	Cupania rufescens	dry	1	0		0		0.8	1.97	1.385	82.6772	104.726	73.2119	97.8896
s21c	Sherman	wet	21	control	Cupania rufescens	dry	1	1	1	1	82	2.54	2.22	2.38	67.0189	86.3377	65.2086	81.1975
s22c	Sherman	wet	22	control	Cupania rufescens	dry	1	1	1	1	76	2.36	1.89	2.125	49.9048	68.694	46.7076	63.1356
s23c	Sherman	wet	23	control	Cupania rufescens	dry	1	0		0		2.14	2.13	2.135	62.9326	83.7478	64.0383	78.0961
s24c	Sherman	wet	24	control	Cupania rufescens	dry	1	1	1	1	96	1.54	1.55	1.545	77.388	92.6191	67.3548	87.0475
s25c	Sherman	wet	25	control	Cupania rufescens	dry	1	1	1	1	82	3.1	2.14	2.62	63.0977	81.3854	55.114	75.4752
s26c	Sherman	wet	26	control	Cupania rufescens	dry	1	0		0		1.89	1.81	1.85	57.4629	77.6566	64.5861	72.6728
s27c	Sherman	wet	27	control	Cupania rufescens	dry	1	1	1	1	76	2.47	2.19	2.33	56.3981	81.4716	61.803	75.0493
s28c	Sherman	wet	28	control	Cupania rufescens	dry	1	1	1	1	85	2.93	2.23	2.58	61.8398	83.4565	58.0536	76.6933
s29c	Sherman	wet	29	control	Cupania rufescens	dry	1	1	1	1	55	2.41	1.62	2.015	56.121	80.5978	56.4284	73.8941
s30c	Sherman	wet	30	control	Cupania rufescens	dry	1	1	0	0		1.32	1.84	1.58	68.407	92.2667	58.3434	83.5823
c1e	Cruces	dry	1	exclosure	Cupania rufescens	dry	1	0		0		1.89	1.42	1.655	28.1891	49.6845	32.1433	44.6786
c2e	Cruces	dry	2	exclosure	Cupania rufescens	dry	1	1	0	0		3.32	2.55	2.935	45.2724	60.3476	35.6749	55.0382
c3e	Cruces	dry	3	exclosure	Cupania rufescens	dry	1	1	0	0		3.78	2.49	3.135	41.2438	103.868	35.6304	87.7642
c4e	Cruces	dry	4	exclosure	Cupania rufescens	dry	0			0		3.09	2.89	2.99	39.9891	59.7371	34.4319	54.0404
c5e	Cruces	dry	5	exclosure	Cupania rufescens	dry	1	1	1	1	103	4.72	2.45	3.585	36.8521	54.4923	31.5322	49.05
c6e	Cruces	dry	6	exclosure	Cupania rufescens	dry	1	1	1	1	95	6.82	2.56	4.69	31.6439	51.519	29.6281	46.2766
c7e	Cruces	dry	7	exclosure	Cupania rufescens	dry	1	1	1	1	80	4.2	2.96	3.58	40.0486	81.1048	34.221	68.4032
c8e	Cruces	dry	8	exclosure	Cupania rufescens	dry	1	1	1	1	87	4.59	2.78	3.685	37.0867	56.6094	22.1471	49.3432
c9e	Cruces	dry	9	exclosure	Cupania rufescens	dry	1	1	1	1	92	2.74	2.45	2.595	46.2944	61.5732	33.2499	55.4624
c10e	Cruces	dry	10	exclosure	Cupania rufescens	dry	0			0		3.85	2.19	3.02	41.8134	62.7343	32.6952	55.9506
c11e	Cruces	dry	11	exclosure	Cupania rufescens	dry	1	1	0	0		2.58	2.08	2.33	39.6934	58.0931	33.1104	52.4641
c12e	Cruces	dry	12	exclosure	Cupania rufescens	dry	1	1	1	1	91	2.59	1.95	2.27	34.3775	51.9108	27.6055	45.7428
c13e	Cruces	dry	13	exclosure	Cupania rufescens	dry	1	1	0	0		2.25	1.76	2.005	34.9525	52.6738	34.8161	48.0732
c14e	Cruces	dry	14	exclosure	Cupania rufescens	dry	1	1	0	0		3.14	2.5	2.82	34.1606	60.7029	38.2198	54.87
c15e	Cruces	dry	15	exclosure	Cupania rufescens	dry	0			0		2.28	1.97	2.125	54.1	92.4374	43.5704	81.3027
c16e	Cruces	dry	16	exclosure	Cupania rufescens	dry	1	1	1	1	82	3.01	2.08	2.545	64.4646	61.3866	30.9872	56.4378
c17e	Cruces	dry	17	exclosure	Cupania rufescens	dry	1	1	0	0		1.89	1.92	1.905	42.3817	60.6024	32.7506	54.3135
c18e	Cruces	dry	18	exclosure	Cupania rufescens	dry	1	1	0	0		2.03	1.77	1.9	18.3966	45.0609	33.8635	41.1944
c19e	Cruces	dry	19	exclosure	Cupania rufescens	dry	1	1	1	1	75	2.23	1.6	1.915	29.7598	54.4397	25.6376	47.7428
c20e	Cruces	dry	20	exclosure	Cupania rufescens	dry	1	1	0	0		2.62	2.14	2.38	42.2827	48.972	33.7677	45.9265
c21e	Cruces	dry	21	exclosure	Cupania rufescens	dry	1	1	0	0		3.67	2.1	2.885	38.7184	47.6164	32.4038	44.5923
c22e	Cruces	dry	22	exclosure	Cupania rufescens	dry	1	1	0	0		5.31	2.15	3.73	32.0454	53.7929	44.4778	49.9015
c23e	Cruces	dry	23	exclosure	Cupania rufescens	dry	1	1	1	1	92	3.6	2.02	2.81	45.8029	64.3326	35.8149	58.0618
c24e	Cruces	dry	24	exclosure	Cupania rufescens	dry	1	1	1	1	87	2.9	1.77	2.335	25.0802	51.9393	35.4013	46.893
c25e	Cruces	dry	25	exclosure	Cupania rufescens	dry	1	1	1	1	86	3.41	1.35	2.38	37.8526	51.9047	41.5079	48.8903
c26e	Cruces	dry	26	exclosure	Cupania rufescens	dry	0			0		3.55	2.11	2.83	33.595	47.2465	34.7515	44.0767
c27e	Cruces	dry	27	exclosure	Cupania rufescens	dry	1	1	0	0		4.61	1.93	3.27	27.9279	44.644	40.6521	42.4193
c28e	Cruces	dry	28	exclosure	Cupania rufescens	dry	1	0		0		3.48	2.99	3.235	32.8501	50.9886	38.1828	47.1719
c29e	Cruces	dry	29	exclosure	Cupania rufescens	dry	1	0		0		2.69	2.1	2.395	32.3573	60.2804	49.0705	55.6231
c30e	Cruces	dry	30	exclosure	Cupania rufescens	dry	1	1	1	1	110	2.41	2.76	2.585	39.6895	61.157	47.1244	56.5629
s1e	Sherman	wet	1	exclosure	Cupania rufescens	dry	0			0		2.1	0.8	1.45	77.3131	91.5619	56.4556	84.3064
s2e	Sherman	wet	2	exclosure	Cupania rufescens	dry	1	1	1	1	88	1.65	1.93	1.79	62.5594	86.8408	63.874	80.6455
s3e	Sherman	wet	3	exclosure	Cupania rufescens	dry	1	1	1	1	66	1.58	1.52	1.55	71.9008	92.738	61.0139	85.3723
s4e	Sherman	wet	4	exclosure	Cupania rufescens	dry	1	1	0	0		1.85	1.86	1.855	69.1398	94.4157	65.7171	87.5347
s5e	Sherman	wet	5	exclosure	Cupania rufescens	dry	1	1	1	1	82	0.9	1.15	1.025	61.9499	77.0696	48.8808	71.1374
s6e	Sherman	wet	6	exclosure	Cupania rufescens	dry	1	1	1	1	77	1.93	2.88	2.405	72.0861	94.5146	65.0328	86.7346
s7e	Sherman	wet	7	exclosure	Cupania rufescens	dry	1	1	1	1	87	2.12	1.83	1.975	72.4401	95.3053	58.9733	86.7852
s8e	Sherman	wet	8	exclosure	Cupania rufescens	dry	1	1	1	1	85	2.22	2.39	2.305	67.4727	91.7857	61.2595	84.4564
s9e	Sherman	wet	9	exclosure	Cupania rufescens	dry	0			0		2.59	1.99	2.29	63.8377	92.9715	63.7718	85.6034
s10e	Sherman	wet	10	exclosure	Cupania rufescens	dry	1	1	0	0		1.51	1.85	1.68	76.6005	94.2953	64.8318	87.3078
s11e	Sherman	wet	11	exclosure	Cupania rufescens	dry	0			0		2.06	1.3	1.68	65.6054	88.5388	61.0306	82.1646
s12e	Sherman	wet	12	exclosure	Cupania rufescens	dry	1	1	1	1	75	1.86	0.73	1.295	81.5366	96.5867	67.8603	89.9608
s13e	Sherman	wet	13	exclosure	Cupania rufescens	dry	1	1	1	1	80	1.74	2.39	2.065	68.2076	83.3792	61.3461	78.1149
s14e	Sherman	wet	14	exclosure	Cupania rufescens	dry	1	1	1	1	81	1	2.28	1.64	75.6694	101.514	64.1893	92.6567
s15e	Sherman	wet	15	exclosure	Cupania rufescens	dry	1	1	1	1	66	1.18	0.34	0.76	73.1737	85.3071	65.7379	80.5131
s16e	Sherman	wet	16	exclosure	Cupania rufescens	dry	0			0		1.27	0.32	0.795	59.5074	79.9643	65.9578	75.5546
s17e	Sherman	wet	17	exclosure	Cupania rufescens	dry	1	0		0		1.89	2.66	2.275	89.7203	104.442	67.133	97.3377
s18e	Sherman	wet	18	exclosure	Cupania rufescens	dry	1	1	1	1	89	0.77	1.54	1.155	86.0293	98.7054	69.9689	92.7869
s19e	Sherman	wet	19	exclosure	Cupania rufescens	dry	1	1	1	1	90	1.46	3.36	2.41	66.8485	94.064	71.6604	87.6572
s20e	Sherman	wet	20	exclosure	Cupania rufescens	dry	1	1	0	0		0.71	2.18	1.445	82.6772	104.726	73.2119	97.8896
s21e	Sherman	wet	21	exclosure	Cupania rufescens	dry	1	0		0		1.92	1.85	1.885	67.0189	86.3377	65.2086	81.1975
s22e	Sherman	wet	22	exclosure	Cupania rufescens	dry	1	1	1	1	80	2.37	1.8	2.085	49.9048	68.694	46.7076	63.1356
s23e	Sherman	wet	23	exclosure	Cupania rufescens	dry	1	1	1	1	81	2.49	1.87	2.18	62.9326	83.7478	64.0383	78.0961
s24e	Sherman	wet	24	exclosure	Cupania rufescens	dry	0			0		2.42	2.12	2.27	77.388	92.6191	67.3548	87.0475
s25e	Sherman	wet	25	exclosure	Cupania rufescens	dry	1	1	1	1	80	2.62	1.96	2.29	63.0977	81.3854	55.114	75.4752
s26e	Sherman	wet	26	exclosure	Cupania rufescens	dry	1	1	1	1	97	2.8	2.01	2.405	57.4629	77.6566	64.5861	72.6728
s27e	Sherman	wet	27	exclosure	Cupania rufescens	dry	1	1	1	1	70	2.9	1.83	2.365	56.3981	81.4716	61.803	75.0493
s28e	Sherman	wet	28	exclosure	Cupania rufescens	dry	1	1	1	1	90	1.69	2.22	1.955	61.8398	83.4565	58.0536	76.6933
s29e	Sherman	wet	29	exclosure	Cupania rufescens	dry	1	0		0		2.35	2	2.175	56.121	80.5978	56.4284	73.8941
s30e	Sherman	wet	30	exclosure	Cupania rufescens	dry	0			0		2.47	2.62	2.545	68.407	92.2667	58.3434	83.5823
c1c	Cruces	dry	1	control	Dipteryx oleifera	wet	0			0		2.07	2.25	2.16	28.1891	49.6845	32.1433	44.6786
c2c	Cruces	dry	2	control	Dipteryx oleifera	wet	0			0		2.88	2.32	2.6	45.2724	60.3476	35.6749	55.0382
c3c	Cruces	dry	3	control	Dipteryx oleifera	wet	0			0		3.54	2.65	3.095	41.2438	103.868	35.6304	87.7642
c4c	Cruces	dry	4	control	Dipteryx oleifera	wet	0			0		3.68	2.98	3.33	39.9891	59.7371	34.4319	54.0404
c5c	Cruces	dry	5	control	Dipteryx oleifera	wet	0			0		3.77	2.55	3.16	36.8521	54.4923	31.5322	49.05
c6c	Cruces	dry	6	control	Dipteryx oleifera	wet	0			0		4.83	2.32	3.575	31.6439	51.519	29.6281	46.2766
c7c	Cruces	dry	7	control	Dipteryx oleifera	wet	0			0		4.06	2.8	3.43	40.0486	81.1048	34.221	68.4032
c8c	Cruces	dry	8	control	Dipteryx oleifera	wet	0			0		2.95	2.32	2.635	37.0867	56.6094	22.1471	49.3432
c9c	Cruces	dry	9	control	Dipteryx oleifera	wet	0			0		2.62	2.48	2.55	46.2944	61.5732	33.2499	55.4624
c10c	Cruces	dry	10	control	Dipteryx oleifera	wet	0			0		3.1	2.41	2.755	41.8134	62.7343	32.6952	55.9506
c11c	Cruces	dry	11	control	Dipteryx oleifera	wet	0			0		2.47	2.31	2.39	39.6934	58.0931	33.1104	52.4641
c12c	Cruces	dry	12	control	Dipteryx oleifera	wet	1	1	1	1	294	2.84	2.15	2.495	34.3775	51.9108	27.6055	45.7428
c13c	Cruces	dry	13	control	Dipteryx oleifera	wet	0			0		2.84	1.78	2.31	34.9525	52.6738	34.8161	48.0732
c14c	Cruces	dry	14	control	Dipteryx oleifera	wet	0			0		2.35	2.08	2.215	34.1606	60.7029	38.2198	54.87
c15c	Cruces	dry	15	control	Dipteryx oleifera	wet	0			0		2.93	3.03	2.98	54.1	92.4374	43.5704	81.3027
c16c	Cruces	dry	16	control	Dipteryx oleifera	wet	0			0		2.74	2.23	2.485	64.4646	61.3866	30.9872	56.4378
c17c	Cruces	dry	17	control	Dipteryx oleifera	wet	0			0		2	1.84	1.92	42.3817	60.6024	32.7506	54.3135
c18c	Cruces	dry	18	control	Dipteryx oleifera	wet	0			0		2.44	2.13	2.285	18.3966	45.0609	33.8635	41.1944
c19c	Cruces	dry	19	control	Dipteryx oleifera	wet	1	1	0	0		1.93	1.89	1.91	29.7598	54.4397	25.6376	47.7428
c20c	Cruces	dry	20	control	Dipteryx oleifera	wet	1	1	0	0		2.39	2.2	2.295	42.2827	48.972	33.7677	45.9265
c21c	Cruces	dry	21	control	Dipteryx oleifera	wet	1	1	1	1	325	4.02	2.22	3.12	38.7184	47.6164	32.4038	44.5923
c22c	Cruces	dry	22	control	Dipteryx oleifera	wet	1	0		0		4.2	1.84	3.02	32.0454	53.7929	44.4778	49.9015
c23c	Cruces	dry	23	control	Dipteryx oleifera	wet	0			0		2.84	2.03	2.435	45.8029	64.3326	35.8149	58.0618
c24c	Cruces	dry	24	control	Dipteryx oleifera	wet	1	0		0		2.6	1.85	2.225	25.0802	51.9393	35.4013	46.893
c25c	Cruces	dry	25	control	Dipteryx oleifera	wet	1	0		0		3.44	1.73	2.585	37.8526	51.9047	41.5079	48.8903
c26c	Cruces	dry	26	control	Dipteryx oleifera	wet	0			0		4.11	2.65	3.38	33.595	47.2465	34.7515	44.0767
c27c	Cruces	dry	27	control	Dipteryx oleifera	wet	0			0		3.67	2.25	2.96	27.9279	44.644	40.6521	42.4193
c28c	Cruces	dry	28	control	Dipteryx oleifera	wet	1	1	1	1	412	3.44	2.27	2.855	32.8501	50.9886	38.1828	47.1719
c29c	Cruces	dry	29	control	Dipteryx oleifera	wet	1	1	0	0		3.59	2.41	3	32.3573	60.2804	49.0705	55.6231
c30c	Cruces	dry	30	control	Dipteryx oleifera	wet	1	0		0		2.88	2.7	2.79	39.6895	61.157	47.1244	56.5629
s1c	Sherman	wet	1	control	Dipteryx oleifera	wet	1	1	0	0		2.38	0.94	1.66	77.3131	91.5619	56.4556	84.3064
s2c	Sherman	wet	2	control	Dipteryx oleifera	wet	0			0		2.62	2	2.31	62.5594	86.8408	63.874	80.6455
s3c	Sherman	wet	3	control	Dipteryx oleifera	wet	1	1	1	1	290	1.18	1.29	1.235	71.9008	92.738	61.0139	85.3723
s4c	Sherman	wet	4	control	Dipteryx oleifera	wet	1	0		0		1.61	1	1.305	69.1398	94.4157	65.7171	87.5347
s5c	Sherman	wet	5	control	Dipteryx oleifera	wet	1	1	0	0		1.39	2.51	1.95	61.9499	77.0696	48.8808	71.1374
s6c	Sherman	wet	6	control	Dipteryx oleifera	wet	0			0		1.9	2.88	2.39	72.0861	94.5146	65.0328	86.7346
s7c	Sherman	wet	7	control	Dipteryx oleifera	wet	0			0		2.28	2.12	2.2	72.4401	95.3053	58.9733	86.7852
s8c	Sherman	wet	8	control	Dipteryx oleifera	wet	1	0		0		1.95	1.99	1.97	67.4727	91.7857	61.2595	84.4564
s9c	Sherman	wet	9	control	Dipteryx oleifera	wet	0			0		2	2	2	63.8377	92.9715	63.7718	85.6034
s10c	Sherman	wet	10	control	Dipteryx oleifera	wet	1	0		0		2.03	1.22	1.625	76.6005	94.2953	64.8318	87.3078
s11c	Sherman	wet	11	control	Dipteryx oleifera	wet	0			0		2.18	1.07	1.625	65.6054	88.5388	61.0306	82.1646
s12c	Sherman	wet	12	control	Dipteryx oleifera	wet	1	1	1	1	275	1.94	1.09	1.515	81.5366	96.5867	67.8603	89.9608
s13c	Sherman	wet	13	control	Dipteryx oleifera	wet	1	0		0		2.41	3.13	2.77	68.2076	83.3792	61.3461	78.1149
s14c	Sherman	wet	14	control	Dipteryx oleifera	wet	1	1	1	1	272	2.23	2.39	2.31	75.6694	101.514	64.1893	92.6567
s15c	Sherman	wet	15	control	Dipteryx oleifera	wet	1	0		0		0.86	0.44	0.65	73.1737	85.3071	65.7379	80.5131
s16c	Sherman	wet	16	control	Dipteryx oleifera	wet	0			0		1.1	0.33	0.715	59.5074	79.9643	65.9578	75.5546
s17c	Sherman	wet	17	control	Dipteryx oleifera	wet	1	0		0		1.07	0.71	0.89	89.7203	104.442	67.133	97.3377
s18c	Sherman	wet	18	control	Dipteryx oleifera	wet	1	1	0	0		1.33	1.54	1.435	86.0293	98.7054	69.9689	92.7869
s19c	Sherman	wet	19	control	Dipteryx oleifera	wet	1	0		0		0.83	2.76	1.795	66.8485	94.064	71.6604	87.6572
s20c	Sherman	wet	20	control	Dipteryx oleifera	wet	0			0		0.8	1.97	1.385	82.6772	104.726	73.2119	97.8896
s21c	Sherman	wet	21	control	Dipteryx oleifera	wet	0			0		2.54	2.22	2.38	67.0189	86.3377	65.2086	81.1975
s22c	Sherman	wet	22	control	Dipteryx oleifera	wet	0			0		2.36	1.89	2.125	49.9048	68.694	46.7076	63.1356
s23c	Sherman	wet	23	control	Dipteryx oleifera	wet	0			0		2.14	2.13	2.135	62.9326	83.7478	64.0383	78.0961
s24c	Sherman	wet	24	control	Dipteryx oleifera	wet	0			0		1.54	1.55	1.545	77.388	92.6191	67.3548	87.0475
s25c	Sherman	wet	25	control	Dipteryx oleifera	wet	0			0		3.1	2.14	2.62	63.0977	81.3854	55.114	75.4752
s26c	Sherman	wet	26	control	Dipteryx oleifera	wet	0			0		1.89	1.81	1.85	57.4629	77.6566	64.5861	72.6728
s27c	Sherman	wet	27	control	Dipteryx oleifera	wet	0			0		2.47	2.19	2.33	56.3981	81.4716	61.803	75.0493
s28c	Sherman	wet	28	control	Dipteryx oleifera	wet	1	0		0		2.93	2.23	2.58	61.8398	83.4565	58.0536	76.6933
s29c	Sherman	wet	29	control	Dipteryx oleifera	wet	0			0		2.41	1.62	2.015	56.121	80.5978	56.4284	73.8941
s30c	Sherman	wet	30	control	Dipteryx oleifera	wet	0			0		1.32	1.84	1.58	68.407	92.2667	58.3434	83.5823
c1e	Cruces	dry	1	exclosure	Dipteryx oleifera	wet	1	1	0	0		1.89	1.42	1.655	28.1891	49.6845	32.1433	44.6786
c2e	Cruces	dry	2	exclosure	Dipteryx oleifera	wet	0			0		3.32	2.55	2.935	45.2724	60.3476	35.6749	55.0382
c3e	Cruces	dry	3	exclosure	Dipteryx oleifera	wet	1	1	1	1	245	3.78	2.49	3.135	41.2438	103.868	35.6304	87.7642
c4e	Cruces	dry	4	exclosure	Dipteryx oleifera	wet	0			0		3.09	2.89	2.99	39.9891	59.7371	34.4319	54.0404
c5e	Cruces	dry	5	exclosure	Dipteryx oleifera	wet	1	1	0	0		4.72	2.45	3.585	36.8521	54.4923	31.5322	49.05
c6e	Cruces	dry	6	exclosure	Dipteryx oleifera	wet	1	1	1	1	268	6.82	2.56	4.69	31.6439	51.519	29.6281	46.2766
c7e	Cruces	dry	7	exclosure	Dipteryx oleifera	wet	0			0		4.2	2.96	3.58	40.0486	81.1048	34.221	68.4032
c8e	Cruces	dry	8	exclosure	Dipteryx oleifera	wet	0			0		4.59	2.78	3.685	37.0867	56.6094	22.1471	49.3432
c9e	Cruces	dry	9	exclosure	Dipteryx oleifera	wet	0			0		2.74	2.45	2.595	46.2944	61.5732	33.2499	55.4624
c10e	Cruces	dry	10	exclosure	Dipteryx oleifera	wet	0			0		3.85	2.19	3.02	41.8134	62.7343	32.6952	55.9506
c11e	Cruces	dry	11	exclosure	Dipteryx oleifera	wet	1	0		0		2.58	2.08	2.33	39.6934	58.0931	33.1104	52.4641
c12e	Cruces	dry	12	exclosure	Dipteryx oleifera	wet	1	1	1	1	308	2.59	1.95	2.27	34.3775	51.9108	27.6055	45.7428
c13e	Cruces	dry	13	exclosure	Dipteryx oleifera	wet	1	1	0	0		2.25	1.76	2.005	34.9525	52.6738	34.8161	48.0732
c14e	Cruces	dry	14	exclosure	Dipteryx oleifera	wet	1	1	1	1	255	3.14	2.5	2.82	34.1606	60.7029	38.2198	54.87
c15e	Cruces	dry	15	exclosure	Dipteryx oleifera	wet	0			0		2.28	1.97	2.125	54.1	92.4374	43.5704	81.3027
c16e	Cruces	dry	16	exclosure	Dipteryx oleifera	wet	1	1	1	1	285	3.01	2.08	2.545	64.4646	61.3866	30.9872	56.4378
c17e	Cruces	dry	17	exclosure	Dipteryx oleifera	wet	1	0		0		1.89	1.92	1.905	42.3817	60.6024	32.7506	54.3135
c18e	Cruces	dry	18	exclosure	Dipteryx oleifera	wet	1	1	1	1	285	2.03	1.77	1.9	18.3966	45.0609	33.8635	41.1944
c19e	Cruces	dry	19	exclosure	Dipteryx oleifera	wet	1	1	1	1	310	2.23	1.6	1.915	29.7598	54.4397	25.6376	47.7428
c20e	Cruces	dry	20	exclosure	Dipteryx oleifera	wet	1	1	1	1	460	2.62	2.14	2.38	42.2827	48.972	33.7677	45.9265
c21e	Cruces	dry	21	exclosure	Dipteryx oleifera	wet	0			0		3.67	2.1	2.885	38.7184	47.6164	32.4038	44.5923
c22e	Cruces	dry	22	exclosure	Dipteryx oleifera	wet	1	1	1	1	352	5.31	2.15	3.73	32.0454	53.7929	44.4778	49.9015
c23e	Cruces	dry	23	exclosure	Dipteryx oleifera	wet	0			0		3.6	2.02	2.81	45.8029	64.3326	35.8149	58.0618
c24e	Cruces	dry	24	exclosure	Dipteryx oleifera	wet	1	1	0	0		2.9	1.77	2.335	25.0802	51.9393	35.4013	46.893
c25e	Cruces	dry	25	exclosure	Dipteryx oleifera	wet	1	1	1	1	242	3.41	1.35	2.38	37.8526	51.9047	41.5079	48.8903
c26e	Cruces	dry	26	exclosure	Dipteryx oleifera	wet	0			0		3.55	2.11	2.83	33.595	47.2465	34.7515	44.0767
c27e	Cruces	dry	27	exclosure	Dipteryx oleifera	wet	1	1	0	0		4.61	1.93	3.27	27.9279	44.644	40.6521	42.4193
c28e	Cruces	dry	28	exclosure	Dipteryx oleifera	wet	1	1	1	1	245	3.48	2.99	3.235	32.8501	50.9886	38.1828	47.1719
c29e	Cruces	dry	29	exclosure	Dipteryx oleifera	wet	0			0		2.69	2.1	2.395	32.3573	60.2804	49.0705	55.6231
c30e	Cruces	dry	30	exclosure	Dipteryx oleifera	wet	0			0		2.41	2.76	2.585	39.6895	61.157	47.1244	56.5629
s1e	Sherman	wet	1	exclosure	Dipteryx oleifera	wet	1	0		0		2.1	0.8	1.45	77.3131	91.5619	56.4556	84.3064
s2e	Sherman	wet	2	exclosure	Dipteryx oleifera	wet	0			0		1.65	1.93	1.79	62.5594	86.8408	63.874	80.6455
s3e	Sherman	wet	3	exclosure	Dipteryx oleifera	wet	0			0		1.58	1.52	1.55	71.9008	92.738	61.0139	85.3723
s4e	Sherman	wet	4	exclosure	Dipteryx oleifera	wet	1	1	1	1	227	1.85	1.86	1.855	69.1398	94.4157	65.7171	87.5347
s5e	Sherman	wet	5	exclosure	Dipteryx oleifera	wet	1	0		0		0.9	1.15	1.025	61.9499	77.0696	48.8808	71.1374
s6e	Sherman	wet	6	exclosure	Dipteryx oleifera	wet	1	1	1	1	236	1.93	2.88	2.405	72.0861	94.5146	65.0328	86.7346
s7e	Sherman	wet	7	exclosure	Dipteryx oleifera	wet	1	0		0		2.12	1.83	1.975	72.4401	95.3053	58.9733	86.7852
s8e	Sherman	wet	8	exclosure	Dipteryx oleifera	wet	1	0		0		2.22	2.39	2.305	67.4727	91.7857	61.2595	84.4564
s9e	Sherman	wet	9	exclosure	Dipteryx oleifera	wet	0			0		2.59	1.99	2.29	63.8377	92.9715	63.7718	85.6034
s10e	Sherman	wet	10	exclosure	Dipteryx oleifera	wet	1	1	1	1	303	1.51	1.85	1.68	76.6005	94.2953	64.8318	87.3078
s11e	Sherman	wet	11	exclosure	Dipteryx oleifera	wet	0			0		2.06	1.3	1.68	65.6054	88.5388	61.0306	82.1646
s12e	Sherman	wet	12	exclosure	Dipteryx oleifera	wet	1	1	0	0		1.86	0.73	1.295	81.5366	96.5867	67.8603	89.9608
s13e	Sherman	wet	13	exclosure	Dipteryx oleifera	wet	1	0		0		1.74	2.39	2.065	68.2076	83.3792	61.3461	78.1149
s14e	Sherman	wet	14	exclosure	Dipteryx oleifera	wet	1	1	0	0		1	2.28	1.64	75.6694	101.514	64.1893	92.6567
s15e	Sherman	wet	15	exclosure	Dipteryx oleifera	wet	1	1	1	1	306	1.18	0.34	0.76	73.1737	85.3071	65.7379	80.5131
s16e	Sherman	wet	16	exclosure	Dipteryx oleifera	wet	1	0		0		1.27	0.32	0.795	59.5074	79.9643	65.9578	75.5546
s17e	Sherman	wet	17	exclosure	Dipteryx oleifera	wet	1	0		0		1.89	2.66	2.275	89.7203	104.442	67.133	97.3377
s18e	Sherman	wet	18	exclosure	Dipteryx oleifera	wet	0			0		0.77	1.54	1.155	86.0293	98.7054	69.9689	92.7869
s19e	Sherman	wet	19	exclosure	Dipteryx oleifera	wet	0			0		1.46	3.36	2.41	66.8485	94.064	71.6604	87.6572
s20e	Sherman	wet	20	exclosure	Dipteryx oleifera	wet	0			0		0.71	2.18	1.445	82.6772	104.726	73.2119	97.8896
s21e	Sherman	wet	21	exclosure	Dipteryx oleifera	wet	0			0		1.92	1.85	1.885	67.0189	86.3377	65.2086	81.1975
s22e	Sherman	wet	22	exclosure	Dipteryx oleifera	wet	0			0		2.37	1.8	2.085	49.9048	68.694	46.7076	63.1356
s23e	Sherman	wet	23	exclosure	Dipteryx oleifera	wet	1	1	1	1	205	2.49	1.87	2.18	62.9326	83.7478	64.0383	78.0961
s24e	Sherman	wet	24	exclosure	Dipteryx oleifera	wet	1	1	1	1	307	2.42	2.12	2.27	77.388	92.6191	67.3548	87.0475
s25e	Sherman	wet	25	exclosure	Dipteryx oleifera	wet	1	1	1	1	230	2.62	1.96	2.29	63.0977	81.3854	55.114	75.4752
s26e	Sherman	wet	26	exclosure	Dipteryx oleifera	wet	1	0		0		2.8	2.01	2.405	57.4629	77.6566	64.5861	72.6728
s27e	Sherman	wet	27	exclosure	Dipteryx oleifera	wet	1	1	1	1	260	2.9	1.83	2.365	56.3981	81.4716	61.803	75.0493
s28e	Sherman	wet	28	exclosure	Dipteryx oleifera	wet	1	1	1	1	260	1.69	2.22	1.955	61.8398	83.4565	58.0536	76.6933
s29e	Sherman	wet	29	exclosure	Dipteryx oleifera	wet	0			0		2.35	2	2.175	56.121	80.5978	56.4284	73.8941
s30e	Sherman	wet	30	exclosure	Dipteryx oleifera	wet	1	1	1	1	218	2.47	2.62	2.545	68.407	92.2667	58.3434	83.5823
c1c	Cruces	dry	1	control	Enterolobium schomburgkii	dry	0			0		2.07	2.25	2.16	28.1891	49.6845	32.1433	44.6786
c2c	Cruces	dry	2	control	Enterolobium schomburgkii	dry	0			0		2.88	2.32	2.6	45.2724	60.3476	35.6749	55.0382
c3c	Cruces	dry	3	control	Enterolobium schomburgkii	dry	0			0		3.54	2.65	3.095	41.2438	103.868	35.6304	87.7642
c4c	Cruces	dry	4	control	Enterolobium schomburgkii	dry	0			0		3.68	2.98	3.33	39.9891	59.7371	34.4319	54.0404
c5c	Cruces	dry	5	control	Enterolobium schomburgkii	dry	0			0		3.77	2.55	3.16	36.8521	54.4923	31.5322	49.05
c6c	Cruces	dry	6	control	Enterolobium schomburgkii	dry	0			0		4.83	2.32	3.575	31.6439	51.519	29.6281	46.2766
c7c	Cruces	dry	7	control	Enterolobium schomburgkii	dry	0			0		4.06	2.8	3.43	40.0486	81.1048	34.221	68.4032
c8c	Cruces	dry	8	control	Enterolobium schomburgkii	dry	0			0		2.95	2.32	2.635	37.0867	56.6094	22.1471	49.3432
c9c	Cruces	dry	9	control	Enterolobium schomburgkii	dry	0			0		2.62	2.48	2.55	46.2944	61.5732	33.2499	55.4624
c10c	Cruces	dry	10	control	Enterolobium schomburgkii	dry	0			0		3.1	2.41	2.755	41.8134	62.7343	32.6952	55.9506
c11c	Cruces	dry	11	control	Enterolobium schomburgkii	dry	0			0		2.47	2.31	2.39	39.6934	58.0931	33.1104	52.4641
c12c	Cruces	dry	12	control	Enterolobium schomburgkii	dry	0			0		2.84	2.15	2.495	34.3775	51.9108	27.6055	45.7428
c13c	Cruces	dry	13	control	Enterolobium schomburgkii	dry	0			0		2.84	1.78	2.31	34.9525	52.6738	34.8161	48.0732
c14c	Cruces	dry	14	control	Enterolobium schomburgkii	dry	0			0		2.35	2.08	2.215	34.1606	60.7029	38.2198	54.87
c15c	Cruces	dry	15	control	Enterolobium schomburgkii	dry	0			0		2.93	3.03	2.98	54.1	92.4374	43.5704	81.3027
c16c	Cruces	dry	16	control	Enterolobium schomburgkii	dry	0			0		2.74	2.23	2.485	64.4646	61.3866	30.9872	56.4378
c17c	Cruces	dry	17	control	Enterolobium schomburgkii	dry	0			0		2	1.84	1.92	42.3817	60.6024	32.7506	54.3135
c18c	Cruces	dry	18	control	Enterolobium schomburgkii	dry	0			0		2.44	2.13	2.285	18.3966	45.0609	33.8635	41.1944
c19c	Cruces	dry	19	control	Enterolobium schomburgkii	dry	0			0		1.93	1.89	1.91	29.7598	54.4397	25.6376	47.7428
c20c	Cruces	dry	20	control	Enterolobium schomburgkii	dry	0			0		2.39	2.2	2.295	42.2827	48.972	33.7677	45.9265
c21c	Cruces	dry	21	control	Enterolobium schomburgkii	dry	0			0		4.02	2.22	3.12	38.7184	47.6164	32.4038	44.5923
c22c	Cruces	dry	22	control	Enterolobium schomburgkii	dry	0			0		4.2	1.84	3.02	32.0454	53.7929	44.4778	49.9015
c23c	Cruces	dry	23	control	Enterolobium schomburgkii	dry	0			0		2.84	2.03	2.435	45.8029	64.3326	35.8149	58.0618
c24c	Cruces	dry	24	control	Enterolobium schomburgkii	dry	0			0		2.6	1.85	2.225	25.0802	51.9393	35.4013	46.893
c25c	Cruces	dry	25	control	Enterolobium schomburgkii	dry	0			0		3.44	1.73	2.585	37.8526	51.9047	41.5079	48.8903
c26c	Cruces	dry	26	control	Enterolobium schomburgkii	dry	0			0		4.11	2.65	3.38	33.595	47.2465	34.7515	44.0767
c27c	Cruces	dry	27	control	Enterolobium schomburgkii	dry	0			0		3.67	2.25	2.96	27.9279	44.644	40.6521	42.4193
c28c	Cruces	dry	28	control	Enterolobium schomburgkii	dry	0			0		3.44	2.27	2.855	32.8501	50.9886	38.1828	47.1719
c29c	Cruces	dry	29	control	Enterolobium schomburgkii	dry	0			0		3.59	2.41	3	32.3573	60.2804	49.0705	55.6231
c30c	Cruces	dry	30	control	Enterolobium schomburgkii	dry	0			0		2.88	2.7	2.79	39.6895	61.157	47.1244	56.5629
s1c	Sherman	wet	1	control	Enterolobium schomburgkii	dry	0			0		2.38	0.94	1.66	77.3131	91.5619	56.4556	84.3064
s2c	Sherman	wet	2	control	Enterolobium schomburgkii	dry	0			0		2.62	2	2.31	62.5594	86.8408	63.874	80.6455
s3c	Sherman	wet	3	control	Enterolobium schomburgkii	dry	0			0		1.18	1.29	1.235	71.9008	92.738	61.0139	85.3723
s4c	Sherman	wet	4	control	Enterolobium schomburgkii	dry	0			0		1.61	1	1.305	69.1398	94.4157	65.7171	87.5347
s5c	Sherman	wet	5	control	Enterolobium schomburgkii	dry	0			0		1.39	2.51	1.95	61.9499	77.0696	48.8808	71.1374
s6c	Sherman	wet	6	control	Enterolobium schomburgkii	dry	0			0		1.9	2.88	2.39	72.0861	94.5146	65.0328	86.7346
s7c	Sherman	wet	7	control	Enterolobium schomburgkii	dry	0			0		2.28	2.12	2.2	72.4401	95.3053	58.9733	86.7852
s8c	Sherman	wet	8	control	Enterolobium schomburgkii	dry	0			0		1.95	1.99	1.97	67.4727	91.7857	61.2595	84.4564
s9c	Sherman	wet	9	control	Enterolobium schomburgkii	dry	0			0		2	2	2	63.8377	92.9715	63.7718	85.6034
s10c	Sherman	wet	10	control	Enterolobium schomburgkii	dry	0			0		2.03	1.22	1.625	76.6005	94.2953	64.8318	87.3078
s11c	Sherman	wet	11	control	Enterolobium schomburgkii	dry	0			0		2.18	1.07	1.625	65.6054	88.5388	61.0306	82.1646
s12c	Sherman	wet	12	control	Enterolobium schomburgkii	dry	0			0		1.94	1.09	1.515	81.5366	96.5867	67.8603	89.9608
s13c	Sherman	wet	13	control	Enterolobium schomburgkii	dry	0			0		2.41	3.13	2.77	68.2076	83.3792	61.3461	78.1149
s14c	Sherman	wet	14	control	Enterolobium schomburgkii	dry	0			0		2.23	2.39	2.31	75.6694	101.514	64.1893	92.6567
s15c	Sherman	wet	15	control	Enterolobium schomburgkii	dry	0			0		0.86	0.44	0.65	73.1737	85.3071	65.7379	80.5131
s16c	Sherman	wet	16	control	Enterolobium schomburgkii	dry	0			0		1.1	0.33	0.715	59.5074	79.9643	65.9578	75.5546
s17c	Sherman	wet	17	control	Enterolobium schomburgkii	dry	0			0		1.07	0.71	0.89	89.7203	104.442	67.133	97.3377
s18c	Sherman	wet	18	control	Enterolobium schomburgkii	dry	0			0		1.33	1.54	1.435	86.0293	98.7054	69.9689	92.7869
s19c	Sherman	wet	19	control	Enterolobium schomburgkii	dry	0			0		0.83	2.76	1.795	66.8485	94.064	71.6604	87.6572
s20c	Sherman	wet	20	control	Enterolobium schomburgkii	dry	0			0		0.8	1.97	1.385	82.6772	104.726	73.2119	97.8896
s21c	Sherman	wet	21	control	Enterolobium schomburgkii	dry	0			0		2.54	2.22	2.38	67.0189	86.3377	65.2086	81.1975
s22c	Sherman	wet	22	control	Enterolobium schomburgkii	dry	0			0		2.36	1.89	2.125	49.9048	68.694	46.7076	63.1356
s23c	Sherman	wet	23	control	Enterolobium schomburgkii	dry	0			0		2.14	2.13	2.135	62.9326	83.7478	64.0383	78.0961
s24c	Sherman	wet	24	control	Enterolobium schomburgkii	dry	0			0		1.54	1.55	1.545	77.388	92.6191	67.3548	87.0475
s25c	Sherman	wet	25	control	Enterolobium schomburgkii	dry	0			0		3.1	2.14	2.62	63.0977	81.3854	55.114	75.4752
s26c	Sherman	wet	26	control	Enterolobium schomburgkii	dry	0			0		1.89	1.81	1.85	57.4629	77.6566	64.5861	72.6728
s27c	Sherman	wet	27	control	Enterolobium schomburgkii	dry	0			0		2.47	2.19	2.33	56.3981	81.4716	61.803	75.0493
s28c	Sherman	wet	28	control	Enterolobium schomburgkii	dry	0			0		2.93	2.23	2.58	61.8398	83.4565	58.0536	76.6933
s29c	Sherman	wet	29	control	Enterolobium schomburgkii	dry	0			0		2.41	1.62	2.015	56.121	80.5978	56.4284	73.8941
s30c	Sherman	wet	30	control	Enterolobium schomburgkii	dry	0			0		1.32	1.84	1.58	68.407	92.2667	58.3434	83.5823
c1e	Cruces	dry	1	exclosure	Enterolobium schomburgkii	dry	0			0		1.89	1.42	1.655	28.1891	49.6845	32.1433	44.6786
c2e	Cruces	dry	2	exclosure	Enterolobium schomburgkii	dry	0			0		3.32	2.55	2.935	45.2724	60.3476	35.6749	55.0382
c3e	Cruces	dry	3	exclosure	Enterolobium schomburgkii	dry	0			0		3.78	2.49	3.135	41.2438	103.868	35.6304	87.7642
c4e	Cruces	dry	4	exclosure	Enterolobium schomburgkii	dry	0			0		3.09	2.89	2.99	39.9891	59.7371	34.4319	54.0404
c5e	Cruces	dry	5	exclosure	Enterolobium schomburgkii	dry	0			0		4.72	2.45	3.585	36.8521	54.4923	31.5322	49.05
c6e	Cruces	dry	6	exclosure	Enterolobium schomburgkii	dry	0			0		6.82	2.56	4.69	31.6439	51.519	29.6281	46.2766
c7e	Cruces	dry	7	exclosure	Enterolobium schomburgkii	dry	0			0		4.2	2.96	3.58	40.0486	81.1048	34.221	68.4032
c8e	Cruces	dry	8	exclosure	Enterolobium schomburgkii	dry	0			0		4.59	2.78	3.685	37.0867	56.6094	22.1471	49.3432
c9e	Cruces	dry	9	exclosure	Enterolobium schomburgkii	dry	0			0		2.74	2.45	2.595	46.2944	61.5732	33.2499	55.4624
c10e	Cruces	dry	10	exclosure	Enterolobium schomburgkii	dry	0			0		3.85	2.19	3.02	41.8134	62.7343	32.6952	55.9506
c11e	Cruces	dry	11	exclosure	Enterolobium schomburgkii	dry	0			0		2.58	2.08	2.33	39.6934	58.0931	33.1104	52.4641
c12e	Cruces	dry	12	exclosure	Enterolobium schomburgkii	dry	0			0		2.59	1.95	2.27	34.3775	51.9108	27.6055	45.7428
c13e	Cruces	dry	13	exclosure	Enterolobium schomburgkii	dry	0			0		2.25	1.76	2.005	34.9525	52.6738	34.8161	48.0732
c14e	Cruces	dry	14	exclosure	Enterolobium schomburgkii	dry	0			0		3.14	2.5	2.82	34.1606	60.7029	38.2198	54.87
c15e	Cruces	dry	15	exclosure	Enterolobium schomburgkii	dry	0			0		2.28	1.97	2.125	54.1	92.4374	43.5704	81.3027
c16e	Cruces	dry	16	exclosure	Enterolobium schomburgkii	dry	0			0		3.01	2.08	2.545	64.4646	61.3866	30.9872	56.4378
c17e	Cruces	dry	17	exclosure	Enterolobium schomburgkii	dry	0			0		1.89	1.92	1.905	42.3817	60.6024	32.7506	54.3135
c18e	Cruces	dry	18	exclosure	Enterolobium schomburgkii	dry	0			0		2.03	1.77	1.9	18.3966	45.0609	33.8635	41.1944
c19e	Cruces	dry	19	exclosure	Enterolobium schomburgkii	dry	0			0		2.23	1.6	1.915	29.7598	54.4397	25.6376	47.7428
c20e	Cruces	dry	20	exclosure	Enterolobium schomburgkii	dry	1	1	1	1	102	2.62	2.14	2.38	42.2827	48.972	33.7677	45.9265
c21e	Cruces	dry	21	exclosure	Enterolobium schomburgkii	dry	0			0		3.67	2.1	2.885	38.7184	47.6164	32.4038	44.5923
c22e	Cruces	dry	22	exclosure	Enterolobium schomburgkii	dry	0			0		5.31	2.15	3.73	32.0454	53.7929	44.4778	49.9015
c23e	Cruces	dry	23	exclosure	Enterolobium schomburgkii	dry	0			0		3.6	2.02	2.81	45.8029	64.3326	35.8149	58.0618
c24e	Cruces	dry	24	exclosure	Enterolobium schomburgkii	dry	0			0		2.9	1.77	2.335	25.0802	51.9393	35.4013	46.893
c25e	Cruces	dry	25	exclosure	Enterolobium schomburgkii	dry	0			0		3.41	1.35	2.38	37.8526	51.9047	41.5079	48.8903
c26e	Cruces	dry	26	exclosure	Enterolobium schomburgkii	dry	0			0		3.55	2.11	2.83	33.595	47.2465	34.7515	44.0767
c27e	Cruces	dry	27	exclosure	Enterolobium schomburgkii	dry	1	1	1	1	90	4.61	1.93	3.27	27.9279	44.644	40.6521	42.4193
c28e	Cruces	dry	28	exclosure	Enterolobium schomburgkii	dry	0			0		3.48	2.99	3.235	32.8501	50.9886	38.1828	47.1719
c29e	Cruces	dry	29	exclosure	Enterolobium schomburgkii	dry	0			0		2.69	2.1	2.395	32.3573	60.2804	49.0705	55.6231
c30e	Cruces	dry	30	exclosure	Enterolobium schomburgkii	dry	0			0		2.41	2.76	2.585	39.6895	61.157	47.1244	56.5629
s1e	Sherman	wet	1	exclosure	Enterolobium schomburgkii	dry	0			0		2.1	0.8	1.45	77.3131	91.5619	56.4556	84.3064
s2e	Sherman	wet	2	exclosure	Enterolobium schomburgkii	dry	0			0		1.65	1.93	1.79	62.5594	86.8408	63.874	80.6455
s3e	Sherman	wet	3	exclosure	Enterolobium schomburgkii	dry	0			0		1.58	1.52	1.55	71.9008	92.738	61.0139	85.3723
s4e	Sherman	wet	4	exclosure	Enterolobium schomburgkii	dry	0			0		1.85	1.86	1.855	69.1398	94.4157	65.7171	87.5347
s5e	Sherman	wet	5	exclosure	Enterolobium schomburgkii	dry	0			0		0.9	1.15	1.025	61.9499	77.0696	48.8808	71.1374
s6e	Sherman	wet	6	exclosure	Enterolobium schomburgkii	dry	0			0		1.93	2.88	2.405	72.0861	94.5146	65.0328	86.7346
s7e	Sherman	wet	7	exclosure	Enterolobium schomburgkii	dry	0			0		2.12	1.83	1.975	72.4401	95.3053	58.9733	86.7852
s8e	Sherman	wet	8	exclosure	Enterolobium schomburgkii	dry	0			0		2.22	2.39	2.305	67.4727	91.7857	61.2595	84.4564
s9e	Sherman	wet	9	exclosure	Enterolobium schomburgkii	dry	1	1	1	1	83	2.59	1.99	2.29	63.8377	92.9715	63.7718	85.6034
s10e	Sherman	wet	10	exclosure	Enterolobium schomburgkii	dry	0			0		1.51	1.85	1.68	76.6005	94.2953	64.8318	87.3078
s11e	Sherman	wet	11	exclosure	Enterolobium schomburgkii	dry	0			0		2.06	1.3	1.68	65.6054	88.5388	61.0306	82.1646
s12e	Sherman	wet	12	exclosure	Enterolobium schomburgkii	dry	0			0		1.86	0.73	1.295	81.5366	96.5867	67.8603	89.9608
s13e	Sherman	wet	13	exclosure	Enterolobium schomburgkii	dry	0			0		1.74	2.39	2.065	68.2076	83.3792	61.3461	78.1149
s14e	Sherman	wet	14	exclosure	Enterolobium schomburgkii	dry	0			0		1	2.28	1.64	75.6694	101.514	64.1893	92.6567
s15e	Sherman	wet	15	exclosure	Enterolobium schomburgkii	dry	0			0		1.18	0.34	0.76	73.1737	85.3071	65.7379	80.5131
s16e	Sherman	wet	16	exclosure	Enterolobium schomburgkii	dry	1	0		0		1.27	0.32	0.795	59.5074	79.9643	65.9578	75.5546
s17e	Sherman	wet	17	exclosure	Enterolobium schomburgkii	dry	0			0		1.89	2.66	2.275	89.7203	104.442	67.133	97.3377
s18e	Sherman	wet	18	exclosure	Enterolobium schomburgkii	dry	0			0		0.77	1.54	1.155	86.0293	98.7054	69.9689	92.7869
s19e	Sherman	wet	19	exclosure	Enterolobium schomburgkii	dry	0			0		1.46	3.36	2.41	66.8485	94.064	71.6604	87.6572
s20e	Sherman	wet	20	exclosure	Enterolobium schomburgkii	dry	0			0		0.71	2.18	1.445	82.6772	104.726	73.2119	97.8896
s21e	Sherman	wet	21	exclosure	Enterolobium schomburgkii	dry	0			0		1.92	1.85	1.885	67.0189	86.3377	65.2086	81.1975
s22e	Sherman	wet	22	exclosure	Enterolobium schomburgkii	dry	0			0		2.37	1.8	2.085	49.9048	68.694	46.7076	63.1356
s23e	Sherman	wet	23	exclosure	Enterolobium schomburgkii	dry	0			0		2.49	1.87	2.18	62.9326	83.7478	64.0383	78.0961
s24e	Sherman	wet	24	exclosure	Enterolobium schomburgkii	dry	1	1	0	0		2.42	2.12	2.27	77.388	92.6191	67.3548	87.0475
s25e	Sherman	wet	25	exclosure	Enterolobium schomburgkii	dry	0			0		2.62	1.96	2.29	63.0977	81.3854	55.114	75.4752
s26e	Sherman	wet	26	exclosure	Enterolobium schomburgkii	dry	0			0		2.8	2.01	2.405	57.4629	77.6566	64.5861	72.6728
s27e	Sherman	wet	27	exclosure	Enterolobium schomburgkii	dry	0			0		2.9	1.83	2.365	56.3981	81.4716	61.803	75.0493
s28e	Sherman	wet	28	exclosure	Enterolobium schomburgkii	dry	0			0		1.69	2.22	1.955	61.8398	83.4565	58.0536	76.6933
s29e	Sherman	wet	29	exclosure	Enterolobium schomburgkii	dry	0			0		2.35	2	2.175	56.121	80.5978	56.4284	73.8941
s30e	Sherman	wet	30	exclosure	Enterolobium schomburgkii	dry	0			0		2.47	2.62	2.545	68.407	92.2667	58.3434	83.5823
c1c	Cruces	dry	1	control	Fissicalyx fendleri	dry	0			0		2.07	2.25	2.16	28.1891	49.6845	32.1433	44.6786
c2c	Cruces	dry	2	control	Fissicalyx fendleri	dry	1	1	1	1	136	2.88	2.32	2.6	45.2724	60.3476	35.6749	55.0382
c3c	Cruces	dry	3	control	Fissicalyx fendleri	dry	1	1	1	1	84	3.54	2.65	3.095	41.2438	103.868	35.6304	87.7642
c4c	Cruces	dry	4	control	Fissicalyx fendleri	dry	0			0		3.68	2.98	3.33	39.9891	59.7371	34.4319	54.0404
c5c	Cruces	dry	5	control	Fissicalyx fendleri	dry	1	1	1	1	67	3.77	2.55	3.16	36.8521	54.4923	31.5322	49.05
c6c	Cruces	dry	6	control	Fissicalyx fendleri	dry	0			0		4.83	2.32	3.575	31.6439	51.519	29.6281	46.2766
c7c	Cruces	dry	7	control	Fissicalyx fendleri	dry	1	1	0	0		4.06	2.8	3.43	40.0486	81.1048	34.221	68.4032
c8c	Cruces	dry	8	control	Fissicalyx fendleri	dry	1	0		0		2.95	2.32	2.635	37.0867	56.6094	22.1471	49.3432
c9c	Cruces	dry	9	control	Fissicalyx fendleri	dry	1	1	1	1	120	2.62	2.48	2.55	46.2944	61.5732	33.2499	55.4624
c10c	Cruces	dry	10	control	Fissicalyx fendleri	dry	1	1	1	1	100	3.1	2.41	2.755	41.8134	62.7343	32.6952	55.9506
c11c	Cruces	dry	11	control	Fissicalyx fendleri	dry	1	0		0		2.47	2.31	2.39	39.6934	58.0931	33.1104	52.4641
c12c	Cruces	dry	12	control	Fissicalyx fendleri	dry	1	1	1	1	125	2.84	2.15	2.495	34.3775	51.9108	27.6055	45.7428
c13c	Cruces	dry	13	control	Fissicalyx fendleri	dry	1	1	1	1	76	2.84	1.78	2.31	34.9525	52.6738	34.8161	48.0732
c14c	Cruces	dry	14	control	Fissicalyx fendleri	dry	1	0		0		2.35	2.08	2.215	34.1606	60.7029	38.2198	54.87
c15c	Cruces	dry	15	control	Fissicalyx fendleri	dry	1	0		0		2.93	3.03	2.98	54.1	92.4374	43.5704	81.3027
c16c	Cruces	dry	16	control	Fissicalyx fendleri	dry	1	1	0	0		2.74	2.23	2.485	64.4646	61.3866	30.9872	56.4378
c17c	Cruces	dry	17	control	Fissicalyx fendleri	dry	1	0		0		2	1.84	1.92	42.3817	60.6024	32.7506	54.3135
c18c	Cruces	dry	18	control	Fissicalyx fendleri	dry	1	1	1	1	93	2.44	2.13	2.285	18.3966	45.0609	33.8635	41.1944
c19c	Cruces	dry	19	control	Fissicalyx fendleri	dry	1	0		0		1.93	1.89	1.91	29.7598	54.4397	25.6376	47.7428
c20c	Cruces	dry	20	control	Fissicalyx fendleri	dry	1	1	1	1	103	2.39	2.2	2.295	42.2827	48.972	33.7677	45.9265
c21c	Cruces	dry	21	control	Fissicalyx fendleri	dry	1	0		0		4.02	2.22	3.12	38.7184	47.6164	32.4038	44.5923
c22c	Cruces	dry	22	control	Fissicalyx fendleri	dry	1	0		0		4.2	1.84	3.02	32.0454	53.7929	44.4778	49.9015
c23c	Cruces	dry	23	control	Fissicalyx fendleri	dry	1	0		0		2.84	2.03	2.435	45.8029	64.3326	35.8149	58.0618
c24c	Cruces	dry	24	control	Fissicalyx fendleri	dry	1	1	0	0		2.6	1.85	2.225	25.0802	51.9393	35.4013	46.893
c25c	Cruces	dry	25	control	Fissicalyx fendleri	dry	1	0		0		3.44	1.73	2.585	37.8526	51.9047	41.5079	48.8903
c26c	Cruces	dry	26	control	Fissicalyx fendleri	dry	0			0		4.11	2.65	3.38	33.595	47.2465	34.7515	44.0767
c27c	Cruces	dry	27	control	Fissicalyx fendleri	dry	1	1	0	0		3.67	2.25	2.96	27.9279	44.644	40.6521	42.4193
c28c	Cruces	dry	28	control	Fissicalyx fendleri	dry	1	0		0		3.44	2.27	2.855	32.8501	50.9886	38.1828	47.1719
c29c	Cruces	dry	29	control	Fissicalyx fendleri	dry	0			0		3.59	2.41	3	32.3573	60.2804	49.0705	55.6231
c30c	Cruces	dry	30	control	Fissicalyx fendleri	dry	1	0		0		2.88	2.7	2.79	39.6895	61.157	47.1244	56.5629
s1c	Sherman	wet	1	control	Fissicalyx fendleri	dry	1	0		0		2.38	0.94	1.66	77.3131	91.5619	56.4556	84.3064
s2c	Sherman	wet	2	control	Fissicalyx fendleri	dry	0			0		2.62	2	2.31	62.5594	86.8408	63.874	80.6455
s3c	Sherman	wet	3	control	Fissicalyx fendleri	dry	1	0		0		1.18	1.29	1.235	71.9008	92.738	61.0139	85.3723
s4c	Sherman	wet	4	control	Fissicalyx fendleri	dry	1	0		0		1.61	1	1.305	69.1398	94.4157	65.7171	87.5347
s5c	Sherman	wet	5	control	Fissicalyx fendleri	dry	1	1	0	0		1.39	2.51	1.95	61.9499	77.0696	48.8808	71.1374
s6c	Sherman	wet	6	control	Fissicalyx fendleri	dry	1	1	1	1	96	1.9	2.88	2.39	72.0861	94.5146	65.0328	86.7346
s7c	Sherman	wet	7	control	Fissicalyx fendleri	dry	1	0		0		2.28	2.12	2.2	72.4401	95.3053	58.9733	86.7852
s8c	Sherman	wet	8	control	Fissicalyx fendleri	dry	1	0		0		1.95	1.99	1.97	67.4727	91.7857	61.2595	84.4564
s9c	Sherman	wet	9	control	Fissicalyx fendleri	dry	1	0		0		2	2	2	63.8377	92.9715	63.7718	85.6034
s10c	Sherman	wet	10	control	Fissicalyx fendleri	dry	0			0		2.03	1.22	1.625	76.6005	94.2953	64.8318	87.3078
s11c	Sherman	wet	11	control	Fissicalyx fendleri	dry	1	0		0		2.18	1.07	1.625	65.6054	88.5388	61.0306	82.1646
s12c	Sherman	wet	12	control	Fissicalyx fendleri	dry	1	1	0	0		1.94	1.09	1.515	81.5366	96.5867	67.8603	89.9608
s13c	Sherman	wet	13	control	Fissicalyx fendleri	dry	1	0		0		2.41	3.13	2.77	68.2076	83.3792	61.3461	78.1149
s14c	Sherman	wet	14	control	Fissicalyx fendleri	dry	1	0		0		2.23	2.39	2.31	75.6694	101.514	64.1893	92.6567
s15c	Sherman	wet	15	control	Fissicalyx fendleri	dry	1	0		0		0.86	0.44	0.65	73.1737	85.3071	65.7379	80.5131
s16c	Sherman	wet	16	control	Fissicalyx fendleri	dry	0			0		1.1	0.33	0.715	59.5074	79.9643	65.9578	75.5546
s17c	Sherman	wet	17	control	Fissicalyx fendleri	dry	0			0		1.07	0.71	0.89	89.7203	104.442	67.133	97.3377
s18c	Sherman	wet	18	control	Fissicalyx fendleri	dry	0			0		1.33	1.54	1.435	86.0293	98.7054	69.9689	92.7869
s19c	Sherman	wet	19	control	Fissicalyx fendleri	dry	1	0		0		0.83	2.76	1.795	66.8485	94.064	71.6604	87.6572
s20c	Sherman	wet	20	control	Fissicalyx fendleri	dry	1	1	0	0		0.8	1.97	1.385	82.6772	104.726	73.2119	97.8896
s21c	Sherman	wet	21	control	Fissicalyx fendleri	dry	1	1	0	0		2.54	2.22	2.38	67.0189	86.3377	65.2086	81.1975
s22c	Sherman	wet	22	control	Fissicalyx fendleri	dry	1	1	1	1	90	2.36	1.89	2.125	49.9048	68.694	46.7076	63.1356
s23c	Sherman	wet	23	control	Fissicalyx fendleri	dry	1	0		0		2.14	2.13	2.135	62.9326	83.7478	64.0383	78.0961
s24c	Sherman	wet	24	control	Fissicalyx fendleri	dry	0			0		1.54	1.55	1.545	77.388	92.6191	67.3548	87.0475
s25c	Sherman	wet	25	control	Fissicalyx fendleri	dry	0			0		3.1	2.14	2.62	63.0977	81.3854	55.114	75.4752
s26c	Sherman	wet	26	control	Fissicalyx fendleri	dry	1	0		0		1.89	1.81	1.85	57.4629	77.6566	64.5861	72.6728
s27c	Sherman	wet	27	control	Fissicalyx fendleri	dry	1	1	0	0		2.47	2.19	2.33	56.3981	81.4716	61.803	75.0493
s28c	Sherman	wet	28	control	Fissicalyx fendleri	dry	0			0		2.93	2.23	2.58	61.8398	83.4565	58.0536	76.6933
s29c	Sherman	wet	29	control	Fissicalyx fendleri	dry	1	0		0		2.41	1.62	2.015	56.121	80.5978	56.4284	73.8941
s30c	Sherman	wet	30	control	Fissicalyx fendleri	dry	0			0		1.32	1.84	1.58	68.407	92.2667	58.3434	83.5823
c1e	Cruces	dry	1	exclosure	Fissicalyx fendleri	dry	0			0		1.89	1.42	1.655	28.1891	49.6845	32.1433	44.6786
c2e	Cruces	dry	2	exclosure	Fissicalyx fendleri	dry	1	1	1	1	102	3.32	2.55	2.935	45.2724	60.3476	35.6749	55.0382
c3e	Cruces	dry	3	exclosure	Fissicalyx fendleri	dry	0			0		3.78	2.49	3.135	41.2438	103.868	35.6304	87.7642
c4e	Cruces	dry	4	exclosure	Fissicalyx fendleri	dry	0			0		3.09	2.89	2.99	39.9891	59.7371	34.4319	54.0404
c5e	Cruces	dry	5	exclosure	Fissicalyx fendleri	dry	1	1	1	1	62	4.72	2.45	3.585	36.8521	54.4923	31.5322	49.05
c6e	Cruces	dry	6	exclosure	Fissicalyx fendleri	dry	1	1	1	1	105	6.82	2.56	4.69	31.6439	51.519	29.6281	46.2766
c7e	Cruces	dry	7	exclosure	Fissicalyx fendleri	dry	1	1	1	1	130	4.2	2.96	3.58	40.0486	81.1048	34.221	68.4032
c8e	Cruces	dry	8	exclosure	Fissicalyx fendleri	dry	0			0		4.59	2.78	3.685	37.0867	56.6094	22.1471	49.3432
c9e	Cruces	dry	9	exclosure	Fissicalyx fendleri	dry	0			0		2.74	2.45	2.595	46.2944	61.5732	33.2499	55.4624
c10e	Cruces	dry	10	exclosure	Fissicalyx fendleri	dry	0			0		3.85	2.19	3.02	41.8134	62.7343	32.6952	55.9506
c11e	Cruces	dry	11	exclosure	Fissicalyx fendleri	dry	0			0		2.58	2.08	2.33	39.6934	58.0931	33.1104	52.4641
c12e	Cruces	dry	12	exclosure	Fissicalyx fendleri	dry	1	0		0		2.59	1.95	2.27	34.3775	51.9108	27.6055	45.7428
c13e	Cruces	dry	13	exclosure	Fissicalyx fendleri	dry	1	0		0		2.25	1.76	2.005	34.9525	52.6738	34.8161	48.0732
c14e	Cruces	dry	14	exclosure	Fissicalyx fendleri	dry	1	0		0		3.14	2.5	2.82	34.1606	60.7029	38.2198	54.87
c15e	Cruces	dry	15	exclosure	Fissicalyx fendleri	dry	1	0		0		2.28	1.97	2.125	54.1	92.4374	43.5704	81.3027
c16e	Cruces	dry	16	exclosure	Fissicalyx fendleri	dry	1	1	1	1	138	3.01	2.08	2.545	64.4646	61.3866	30.9872	56.4378
c17e	Cruces	dry	17	exclosure	Fissicalyx fendleri	dry	1	1	1	1	80	1.89	1.92	1.905	42.3817	60.6024	32.7506	54.3135
c18e	Cruces	dry	18	exclosure	Fissicalyx fendleri	dry	0			0		2.03	1.77	1.9	18.3966	45.0609	33.8635	41.1944
c19e	Cruces	dry	19	exclosure	Fissicalyx fendleri	dry	1	0		0		2.23	1.6	1.915	29.7598	54.4397	25.6376	47.7428
c20e	Cruces	dry	20	exclosure	Fissicalyx fendleri	dry	1	1	1	1	160	2.62	2.14	2.38	42.2827	48.972	33.7677	45.9265
c21e	Cruces	dry	21	exclosure	Fissicalyx fendleri	dry	1	1	1	1	163	3.67	2.1	2.885	38.7184	47.6164	32.4038	44.5923
c22e	Cruces	dry	22	exclosure	Fissicalyx fendleri	dry	0			0		5.31	2.15	3.73	32.0454	53.7929	44.4778	49.9015
c23e	Cruces	dry	23	exclosure	Fissicalyx fendleri	dry	0			0		3.6	2.02	2.81	45.8029	64.3326	35.8149	58.0618
c24e	Cruces	dry	24	exclosure	Fissicalyx fendleri	dry	0			0		2.9	1.77	2.335	25.0802	51.9393	35.4013	46.893
c25e	Cruces	dry	25	exclosure	Fissicalyx fendleri	dry	1	1	1	1	60	3.41	1.35	2.38	37.8526	51.9047	41.5079	48.8903
c26e	Cruces	dry	26	exclosure	Fissicalyx fendleri	dry	0			0		3.55	2.11	2.83	33.595	47.2465	34.7515	44.0767
c27e	Cruces	dry	27	exclosure	Fissicalyx fendleri	dry	0			0		4.61	1.93	3.27	27.9279	44.644	40.6521	42.4193
c28e	Cruces	dry	28	exclosure	Fissicalyx fendleri	dry	1	0		0		3.48	2.99	3.235	32.8501	50.9886	38.1828	47.1719
c29e	Cruces	dry	29	exclosure	Fissicalyx fendleri	dry	1	1	1	1	90	2.69	2.1	2.395	32.3573	60.2804	49.0705	55.6231
c30e	Cruces	dry	30	exclosure	Fissicalyx fendleri	dry	1	0		0		2.41	2.76	2.585	39.6895	61.157	47.1244	56.5629
s1e	Sherman	wet	1	exclosure	Fissicalyx fendleri	dry	1	0		0		2.1	0.8	1.45	77.3131	91.5619	56.4556	84.3064
s2e	Sherman	wet	2	exclosure	Fissicalyx fendleri	dry	0			0		1.65	1.93	1.79	62.5594	86.8408	63.874	80.6455
s3e	Sherman	wet	3	exclosure	Fissicalyx fendleri	dry	0			0		1.58	1.52	1.55	71.9008	92.738	61.0139	85.3723
s4e	Sherman	wet	4	exclosure	Fissicalyx fendleri	dry	0			0		1.85	1.86	1.855	69.1398	94.4157	65.7171	87.5347
s5e	Sherman	wet	5	exclosure	Fissicalyx fendleri	dry	0			0		0.9	1.15	1.025	61.9499	77.0696	48.8808	71.1374
s6e	Sherman	wet	6	exclosure	Fissicalyx fendleri	dry	0			0		1.93	2.88	2.405	72.0861	94.5146	65.0328	86.7346
s7e	Sherman	wet	7	exclosure	Fissicalyx fendleri	dry	1	0		0		2.12	1.83	1.975	72.4401	95.3053	58.9733	86.7852
s8e	Sherman	wet	8	exclosure	Fissicalyx fendleri	dry	1	0		0		2.22	2.39	2.305	67.4727	91.7857	61.2595	84.4564
s9e	Sherman	wet	9	exclosure	Fissicalyx fendleri	dry	0			0		2.59	1.99	2.29	63.8377	92.9715	63.7718	85.6034
s10e	Sherman	wet	10	exclosure	Fissicalyx fendleri	dry	1	0		0		1.51	1.85	1.68	76.6005	94.2953	64.8318	87.3078
s11e	Sherman	wet	11	exclosure	Fissicalyx fendleri	dry	0			0		2.06	1.3	1.68	65.6054	88.5388	61.0306	82.1646
s12e	Sherman	wet	12	exclosure	Fissicalyx fendleri	dry	1	1	1	1	80	1.86	0.73	1.295	81.5366	96.5867	67.8603	89.9608
s13e	Sherman	wet	13	exclosure	Fissicalyx fendleri	dry	1	0		0		1.74	2.39	2.065	68.2076	83.3792	61.3461	78.1149
s14e	Sherman	wet	14	exclosure	Fissicalyx fendleri	dry	0			0		1	2.28	1.64	75.6694	101.514	64.1893	92.6567
s15e	Sherman	wet	15	exclosure	Fissicalyx fendleri	dry	1	0		0		1.18	0.34	0.76	73.1737	85.3071	65.7379	80.5131
s16e	Sherman	wet	16	exclosure	Fissicalyx fendleri	dry	1	1	0	0		1.27	0.32	0.795	59.5074	79.9643	65.9578	75.5546
s17e	Sherman	wet	17	exclosure	Fissicalyx fendleri	dry	1	1	0	0		1.89	2.66	2.275	89.7203	104.442	67.133	97.3377
s18e	Sherman	wet	18	exclosure	Fissicalyx fendleri	dry	1	1	1	1	65	0.77	1.54	1.155	86.0293	98.7054	69.9689	92.7869
s19e	Sherman	wet	19	exclosure	Fissicalyx fendleri	dry	1	1	0	0		1.46	3.36	2.41	66.8485	94.064	71.6604	87.6572
s20e	Sherman	wet	20	exclosure	Fissicalyx fendleri	dry	0			0		0.71	2.18	1.445	82.6772	104.726	73.2119	97.8896
s21e	Sherman	wet	21	exclosure	Fissicalyx fendleri	dry	0			0		1.92	1.85	1.885	67.0189	86.3377	65.2086	81.1975
s22e	Sherman	wet	22	exclosure	Fissicalyx fendleri	dry	0			0		2.37	1.8	2.085	49.9048	68.694	46.7076	63.1356
s23e	Sherman	wet	23	exclosure	Fissicalyx fendleri	dry	1	1	1	1	60	2.49	1.87	2.18	62.9326	83.7478	64.0383	78.0961
s24e	Sherman	wet	24	exclosure	Fissicalyx fendleri	dry	1	1	1	1	85	2.42	2.12	2.27	77.388	92.6191	67.3548	87.0475
s25e	Sherman	wet	25	exclosure	Fissicalyx fendleri	dry	1	0		0		2.62	1.96	2.29	63.0977	81.3854	55.114	75.4752
s26e	Sherman	wet	26	exclosure	Fissicalyx fendleri	dry	0			0		2.8	2.01	2.405	57.4629	77.6566	64.5861	72.6728
s27e	Sherman	wet	27	exclosure	Fissicalyx fendleri	dry	1	1	1	1	63	2.9	1.83	2.365	56.3981	81.4716	61.803	75.0493
s28e	Sherman	wet	28	exclosure	Fissicalyx fendleri	dry	0			0		1.69	2.22	1.955	61.8398	83.4565	58.0536	76.6933
s29e	Sherman	wet	29	exclosure	Fissicalyx fendleri	dry	1	0		0		2.35	2	2.175	56.121	80.5978	56.4284	73.8941
s30e	Sherman	wet	30	exclosure	Fissicalyx fendleri	dry	0			0		2.47	2.62	2.545	68.407	92.2667	58.3434	83.5823
c1c	Cruces	dry	1	control	Genipa americana	dry	0			0		2.07	2.25	2.16	28.1891	49.6845	32.1433	44.6786
c2c	Cruces	dry	2	control	Genipa americana	dry	0			0		2.88	2.32	2.6	45.2724	60.3476	35.6749	55.0382
c3c	Cruces	dry	3	control	Genipa americana	dry	0			0		3.54	2.65	3.095	41.2438	103.868	35.6304	87.7642
c4c	Cruces	dry	4	control	Genipa americana	dry	0			0		3.68	2.98	3.33	39.9891	59.7371	34.4319	54.0404
c5c	Cruces	dry	5	control	Genipa americana	dry	0			0		3.77	2.55	3.16	36.8521	54.4923	31.5322	49.05
c6c	Cruces	dry	6	control	Genipa americana	dry	0			0		4.83	2.32	3.575	31.6439	51.519	29.6281	46.2766
c7c	Cruces	dry	7	control	Genipa americana	dry	0			0		4.06	2.8	3.43	40.0486	81.1048	34.221	68.4032
c8c	Cruces	dry	8	control	Genipa americana	dry	1	0		0		2.95	2.32	2.635	37.0867	56.6094	22.1471	49.3432
c9c	Cruces	dry	9	control	Genipa americana	dry	0			0		2.62	2.48	2.55	46.2944	61.5732	33.2499	55.4624
c10c	Cruces	dry	10	control	Genipa americana	dry	0			0		3.1	2.41	2.755	41.8134	62.7343	32.6952	55.9506
c11c	Cruces	dry	11	control	Genipa americana	dry	0			0		2.47	2.31	2.39	39.6934	58.0931	33.1104	52.4641
c12c	Cruces	dry	12	control	Genipa americana	dry	0			0		2.84	2.15	2.495	34.3775	51.9108	27.6055	45.7428
c13c	Cruces	dry	13	control	Genipa americana	dry	0			0		2.84	1.78	2.31	34.9525	52.6738	34.8161	48.0732
c14c	Cruces	dry	14	control	Genipa americana	dry	0			0		2.35	2.08	2.215	34.1606	60.7029	38.2198	54.87
c15c	Cruces	dry	15	control	Genipa americana	dry	0			0		2.93	3.03	2.98	54.1	92.4374	43.5704	81.3027
c16c	Cruces	dry	16	control	Genipa americana	dry	1	1	0	0		2.74	2.23	2.485	64.4646	61.3866	30.9872	56.4378
c17c	Cruces	dry	17	control	Genipa americana	dry	0			0		2	1.84	1.92	42.3817	60.6024	32.7506	54.3135
c18c	Cruces	dry	18	control	Genipa americana	dry	0			0		2.44	2.13	2.285	18.3966	45.0609	33.8635	41.1944
c19c	Cruces	dry	19	control	Genipa americana	dry	0			0		1.93	1.89	1.91	29.7598	54.4397	25.6376	47.7428
c20c	Cruces	dry	20	control	Genipa americana	dry	0			0		2.39	2.2	2.295	42.2827	48.972	33.7677	45.9265
c21c	Cruces	dry	21	control	Genipa americana	dry	0			0		4.02	2.22	3.12	38.7184	47.6164	32.4038	44.5923
c22c	Cruces	dry	22	control	Genipa americana	dry	0			0		4.2	1.84	3.02	32.0454	53.7929	44.4778	49.9015
c23c	Cruces	dry	23	control	Genipa americana	dry	0			0		2.84	2.03	2.435	45.8029	64.3326	35.8149	58.0618
c24c	Cruces	dry	24	control	Genipa americana	dry	0			0		2.6	1.85	2.225	25.0802	51.9393	35.4013	46.893
c25c	Cruces	dry	25	control	Genipa americana	dry	0			0		3.44	1.73	2.585	37.8526	51.9047	41.5079	48.8903
c26c	Cruces	dry	26	control	Genipa americana	dry	1	0		0		4.11	2.65	3.38	33.595	47.2465	34.7515	44.0767
c27c	Cruces	dry	27	control	Genipa americana	dry	0			0		3.67	2.25	2.96	27.9279	44.644	40.6521	42.4193
c28c	Cruces	dry	28	control	Genipa americana	dry	0			0		3.44	2.27	2.855	32.8501	50.9886	38.1828	47.1719
c29c	Cruces	dry	29	control	Genipa americana	dry	0			0		3.59	2.41	3	32.3573	60.2804	49.0705	55.6231
c30c	Cruces	dry	30	control	Genipa americana	dry	1	0		0		2.88	2.7	2.79	39.6895	61.157	47.1244	56.5629
s1c	Sherman	wet	1	control	Genipa americana	dry	0			0		2.38	0.94	1.66	77.3131	91.5619	56.4556	84.3064
s2c	Sherman	wet	2	control	Genipa americana	dry	0			0		2.62	2	2.31	62.5594	86.8408	63.874	80.6455
s3c	Sherman	wet	3	control	Genipa americana	dry	0			0		1.18	1.29	1.235	71.9008	92.738	61.0139	85.3723
s4c	Sherman	wet	4	control	Genipa americana	dry	0			0		1.61	1	1.305	69.1398	94.4157	65.7171	87.5347
s5c	Sherman	wet	5	control	Genipa americana	dry	0			0		1.39	2.51	1.95	61.9499	77.0696	48.8808	71.1374
s6c	Sherman	wet	6	control	Genipa americana	dry	0			0		1.9	2.88	2.39	72.0861	94.5146	65.0328	86.7346
s7c	Sherman	wet	7	control	Genipa americana	dry	1	1	1	1	86	2.28	2.12	2.2	72.4401	95.3053	58.9733	86.7852
s8c	Sherman	wet	8	control	Genipa americana	dry	1	0		0		1.95	1.99	1.97	67.4727	91.7857	61.2595	84.4564
s9c	Sherman	wet	9	control	Genipa americana	dry	0			0		2	2	2	63.8377	92.9715	63.7718	85.6034
s10c	Sherman	wet	10	control	Genipa americana	dry	1	1	1	1	80	2.03	1.22	1.625	76.6005	94.2953	64.8318	87.3078
s11c	Sherman	wet	11	control	Genipa americana	dry	0			0		2.18	1.07	1.625	65.6054	88.5388	61.0306	82.1646
s12c	Sherman	wet	12	control	Genipa americana	dry	0			0		1.94	1.09	1.515	81.5366	96.5867	67.8603	89.9608
s13c	Sherman	wet	13	control	Genipa americana	dry	0			0		2.41	3.13	2.77	68.2076	83.3792	61.3461	78.1149
s14c	Sherman	wet	14	control	Genipa americana	dry	0			0		2.23	2.39	2.31	75.6694	101.514	64.1893	92.6567
s15c	Sherman	wet	15	control	Genipa americana	dry	0			0		0.86	0.44	0.65	73.1737	85.3071	65.7379	80.5131
s16c	Sherman	wet	16	control	Genipa americana	dry	0			0		1.1	0.33	0.715	59.5074	79.9643	65.9578	75.5546
s17c	Sherman	wet	17	control	Genipa americana	dry	1	0		0		1.07	0.71	0.89	89.7203	104.442	67.133	97.3377
s18c	Sherman	wet	18	control	Genipa americana	dry	0			0		1.33	1.54	1.435	86.0293	98.7054	69.9689	92.7869
s19c	Sherman	wet	19	control	Genipa americana	dry	1	1	1	1	57	0.83	2.76	1.795	66.8485	94.064	71.6604	87.6572
s20c	Sherman	wet	20	control	Genipa americana	dry	1	0		0		0.8	1.97	1.385	82.6772	104.726	73.2119	97.8896
s21c	Sherman	wet	21	control	Genipa americana	dry	0			0		2.54	2.22	2.38	67.0189	86.3377	65.2086	81.1975
s22c	Sherman	wet	22	control	Genipa americana	dry	0			0		2.36	1.89	2.125	49.9048	68.694	46.7076	63.1356
s23c	Sherman	wet	23	control	Genipa americana	dry	0			0		2.14	2.13	2.135	62.9326	83.7478	64.0383	78.0961
s24c	Sherman	wet	24	control	Genipa americana	dry	1	1	1	1	72	1.54	1.55	1.545	77.388	92.6191	67.3548	87.0475
s25c	Sherman	wet	25	control	Genipa americana	dry	1	1	1	1	35	3.1	2.14	2.62	63.0977	81.3854	55.114	75.4752
s26c	Sherman	wet	26	control	Genipa americana	dry	1	1	1	1	87	1.89	1.81	1.85	57.4629	77.6566	64.5861	72.6728
s27c	Sherman	wet	27	control	Genipa americana	dry	0			0		2.47	2.19	2.33	56.3981	81.4716	61.803	75.0493
s28c	Sherman	wet	28	control	Genipa americana	dry	0			0		2.93	2.23	2.58	61.8398	83.4565	58.0536	76.6933
s29c	Sherman	wet	29	control	Genipa americana	dry	1	0		0		2.41	1.62	2.015	56.121	80.5978	56.4284	73.8941
s30c	Sherman	wet	30	control	Genipa americana	dry	0			0		1.32	1.84	1.58	68.407	92.2667	58.3434	83.5823
c1e	Cruces	dry	1	exclosure	Genipa americana	dry	1	1	1	1	105	1.89	1.42	1.655	28.1891	49.6845	32.1433	44.6786
c2e	Cruces	dry	2	exclosure	Genipa americana	dry	0			0		3.32	2.55	2.935	45.2724	60.3476	35.6749	55.0382
c3e	Cruces	dry	3	exclosure	Genipa americana	dry	0			0		3.78	2.49	3.135	41.2438	103.868	35.6304	87.7642
c4e	Cruces	dry	4	exclosure	Genipa americana	dry	0			0		3.09	2.89	2.99	39.9891	59.7371	34.4319	54.0404
c5e	Cruces	dry	5	exclosure	Genipa americana	dry	0			0		4.72	2.45	3.585	36.8521	54.4923	31.5322	49.05
c6e	Cruces	dry	6	exclosure	Genipa americana	dry	1	1	1	1	57	6.82	2.56	4.69	31.6439	51.519	29.6281	46.2766
c7e	Cruces	dry	7	exclosure	Genipa americana	dry	1	1	1	1	128	4.2	2.96	3.58	40.0486	81.1048	34.221	68.4032
c8e	Cruces	dry	8	exclosure	Genipa americana	dry	0			0		4.59	2.78	3.685	37.0867	56.6094	22.1471	49.3432
c9e	Cruces	dry	9	exclosure	Genipa americana	dry	0			0		2.74	2.45	2.595	46.2944	61.5732	33.2499	55.4624
c10e	Cruces	dry	10	exclosure	Genipa americana	dry	0			0		3.85	2.19	3.02	41.8134	62.7343	32.6952	55.9506
c11e	Cruces	dry	11	exclosure	Genipa americana	dry	0			0		2.58	2.08	2.33	39.6934	58.0931	33.1104	52.4641
c12e	Cruces	dry	12	exclosure	Genipa americana	dry	0			0		2.59	1.95	2.27	34.3775	51.9108	27.6055	45.7428
c13e	Cruces	dry	13	exclosure	Genipa americana	dry	0			0		2.25	1.76	2.005	34.9525	52.6738	34.8161	48.0732
c14e	Cruces	dry	14	exclosure	Genipa americana	dry	1	0		0		3.14	2.5	2.82	34.1606	60.7029	38.2198	54.87
c15e	Cruces	dry	15	exclosure	Genipa americana	dry	0			0		2.28	1.97	2.125	54.1	92.4374	43.5704	81.3027
c16e	Cruces	dry	16	exclosure	Genipa americana	dry	1	1	1	1	90	3.01	2.08	2.545	64.4646	61.3866	30.9872	56.4378
c17e	Cruces	dry	17	exclosure	Genipa americana	dry	1	1	1	1	98	1.89	1.92	1.905	42.3817	60.6024	32.7506	54.3135
c18e	Cruces	dry	18	exclosure	Genipa americana	dry	0			0		2.03	1.77	1.9	18.3966	45.0609	33.8635	41.1944
c19e	Cruces	dry	19	exclosure	Genipa americana	dry	0			0		2.23	1.6	1.915	29.7598	54.4397	25.6376	47.7428
c20e	Cruces	dry	20	exclosure	Genipa americana	dry	1	0		0		2.62	2.14	2.38	42.2827	48.972	33.7677	45.9265
c21e	Cruces	dry	21	exclosure	Genipa americana	dry	0			0		3.67	2.1	2.885	38.7184	47.6164	32.4038	44.5923
c22e	Cruces	dry	22	exclosure	Genipa americana	dry	0			0		5.31	2.15	3.73	32.0454	53.7929	44.4778	49.9015
c23e	Cruces	dry	23	exclosure	Genipa americana	dry	0			0		3.6	2.02	2.81	45.8029	64.3326	35.8149	58.0618
c24e	Cruces	dry	24	exclosure	Genipa americana	dry	0			0		2.9	1.77	2.335	25.0802	51.9393	35.4013	46.893
c25e	Cruces	dry	25	exclosure	Genipa americana	dry	0			0		3.41	1.35	2.38	37.8526	51.9047	41.5079	48.8903
c26e	Cruces	dry	26	exclosure	Genipa americana	dry	0			0		3.55	2.11	2.83	33.595	47.2465	34.7515	44.0767
c27e	Cruces	dry	27	exclosure	Genipa americana	dry	0			0		4.61	1.93	3.27	27.9279	44.644	40.6521	42.4193
c28e	Cruces	dry	28	exclosure	Genipa americana	dry	0			0		3.48	2.99	3.235	32.8501	50.9886	38.1828	47.1719
c29e	Cruces	dry	29	exclosure	Genipa americana	dry	0			0		2.69	2.1	2.395	32.3573	60.2804	49.0705	55.6231
c30e	Cruces	dry	30	exclosure	Genipa americana	dry	0			0		2.41	2.76	2.585	39.6895	61.157	47.1244	56.5629
s1e	Sherman	wet	1	exclosure	Genipa americana	dry	0			0		2.1	0.8	1.45	77.3131	91.5619	56.4556	84.3064
s2e	Sherman	wet	2	exclosure	Genipa americana	dry	0			0		1.65	1.93	1.79	62.5594	86.8408	63.874	80.6455
s3e	Sherman	wet	3	exclosure	Genipa americana	dry	0			0		1.58	1.52	1.55	71.9008	92.738	61.0139	85.3723
s4e	Sherman	wet	4	exclosure	Genipa americana	dry	0			0		1.85	1.86	1.855	69.1398	94.4157	65.7171	87.5347
s5e	Sherman	wet	5	exclosure	Genipa americana	dry	0			0		0.9	1.15	1.025	61.9499	77.0696	48.8808	71.1374
s6e	Sherman	wet	6	exclosure	Genipa americana	dry	0			0		1.93	2.88	2.405	72.0861	94.5146	65.0328	86.7346
s7e	Sherman	wet	7	exclosure	Genipa americana	dry	0			0		2.12	1.83	1.975	72.4401	95.3053	58.9733	86.7852
s8e	Sherman	wet	8	exclosure	Genipa americana	dry	1	0		0		2.22	2.39	2.305	67.4727	91.7857	61.2595	84.4564
s9e	Sherman	wet	9	exclosure	Genipa americana	dry	1	1	1	1	90	2.59	1.99	2.29	63.8377	92.9715	63.7718	85.6034
s10e	Sherman	wet	10	exclosure	Genipa americana	dry	1	0		0		1.51	1.85	1.68	76.6005	94.2953	64.8318	87.3078
s11e	Sherman	wet	11	exclosure	Genipa americana	dry	0			0		2.06	1.3	1.68	65.6054	88.5388	61.0306	82.1646
s12e	Sherman	wet	12	exclosure	Genipa americana	dry	1	0		0		1.86	0.73	1.295	81.5366	96.5867	67.8603	89.9608
s13e	Sherman	wet	13	exclosure	Genipa americana	dry	0			0		1.74	2.39	2.065	68.2076	83.3792	61.3461	78.1149
s14e	Sherman	wet	14	exclosure	Genipa americana	dry	0			0		1	2.28	1.64	75.6694	101.514	64.1893	92.6567
s15e	Sherman	wet	15	exclosure	Genipa americana	dry	0			0		1.18	0.34	0.76	73.1737	85.3071	65.7379	80.5131
s16e	Sherman	wet	16	exclosure	Genipa americana	dry	0			0		1.27	0.32	0.795	59.5074	79.9643	65.9578	75.5546
s17e	Sherman	wet	17	exclosure	Genipa americana	dry	0			0		1.89	2.66	2.275	89.7203	104.442	67.133	97.3377
s18e	Sherman	wet	18	exclosure	Genipa americana	dry	0			0		0.77	1.54	1.155	86.0293	98.7054	69.9689	92.7869
s19e	Sherman	wet	19	exclosure	Genipa americana	dry	0			0		1.46	3.36	2.41	66.8485	94.064	71.6604	87.6572
s20e	Sherman	wet	20	exclosure	Genipa americana	dry	0			0		0.71	2.18	1.445	82.6772	104.726	73.2119	97.8896
s21e	Sherman	wet	21	exclosure	Genipa americana	dry	1	0		0		1.92	1.85	1.885	67.0189	86.3377	65.2086	81.1975
s22e	Sherman	wet	22	exclosure	Genipa americana	dry	0			0		2.37	1.8	2.085	49.9048	68.694	46.7076	63.1356
s23e	Sherman	wet	23	exclosure	Genipa americana	dry	1	1	1	1	127	2.49	1.87	2.18	62.9326	83.7478	64.0383	78.0961
s24e	Sherman	wet	24	exclosure	Genipa americana	dry	0			0		2.42	2.12	2.27	77.388	92.6191	67.3548	87.0475
s25e	Sherman	wet	25	exclosure	Genipa americana	dry	0			0		2.62	1.96	2.29	63.0977	81.3854	55.114	75.4752
s26e	Sherman	wet	26	exclosure	Genipa americana	dry	0			0		2.8	2.01	2.405	57.4629	77.6566	64.5861	72.6728
s27e	Sherman	wet	27	exclosure	Genipa americana	dry	0			0		2.9	1.83	2.365	56.3981	81.4716	61.803	75.0493
s28e	Sherman	wet	28	exclosure	Genipa americana	dry	0			0		1.69	2.22	1.955	61.8398	83.4565	58.0536	76.6933
s29e	Sherman	wet	29	exclosure	Genipa americana	dry	0			0		2.35	2	2.175	56.121	80.5978	56.4284	73.8941
s30e	Sherman	wet	30	exclosure	Genipa americana	dry	1	1	1	1	80	2.47	2.62	2.545	68.407	92.2667	58.3434	83.5823
c1c	Cruces	dry	1	control	Guatteria amplifolia	wet	1	1	0	0		2.07	2.25	2.16	28.1891	49.6845	32.1433	44.6786
c2c	Cruces	dry	2	control	Guatteria amplifolia	wet	1	0		0		2.88	2.32	2.6	45.2724	60.3476	35.6749	55.0382
c3c	Cruces	dry	3	control	Guatteria amplifolia	wet	1	1	0	0		3.54	2.65	3.095	41.2438	103.868	35.6304	87.7642
c4c	Cruces	dry	4	control	Guatteria amplifolia	wet	1	1	0	0		3.68	2.98	3.33	39.9891	59.7371	34.4319	54.0404
c5c	Cruces	dry	5	control	Guatteria amplifolia	wet	0			0		3.77	2.55	3.16	36.8521	54.4923	31.5322	49.05
c6c	Cruces	dry	6	control	Guatteria amplifolia	wet	0			0		4.83	2.32	3.575	31.6439	51.519	29.6281	46.2766
c7c	Cruces	dry	7	control	Guatteria amplifolia	wet	1	0		0		4.06	2.8	3.43	40.0486	81.1048	34.221	68.4032
c8c	Cruces	dry	8	control	Guatteria amplifolia	wet	0			0		2.95	2.32	2.635	37.0867	56.6094	22.1471	49.3432
c9c	Cruces	dry	9	control	Guatteria amplifolia	wet	0			0		2.62	2.48	2.55	46.2944	61.5732	33.2499	55.4624
c10c	Cruces	dry	10	control	Guatteria amplifolia	wet	1	1	1	1	75	3.1	2.41	2.755	41.8134	62.7343	32.6952	55.9506
c11c	Cruces	dry	11	control	Guatteria amplifolia	wet	0			0		2.47	2.31	2.39	39.6934	58.0931	33.1104	52.4641
c12c	Cruces	dry	12	control	Guatteria amplifolia	wet	0			0		2.84	2.15	2.495	34.3775	51.9108	27.6055	45.7428
c13c	Cruces	dry	13	control	Guatteria amplifolia	wet	1	0		0		2.84	1.78	2.31	34.9525	52.6738	34.8161	48.0732
c14c	Cruces	dry	14	control	Guatteria amplifolia	wet	1	0		0		2.35	2.08	2.215	34.1606	60.7029	38.2198	54.87
c15c	Cruces	dry	15	control	Guatteria amplifolia	wet	1	0		0		2.93	3.03	2.98	54.1	92.4374	43.5704	81.3027
c16c	Cruces	dry	16	control	Guatteria amplifolia	wet	1	1	1	1	56	2.74	2.23	2.485	64.4646	61.3866	30.9872	56.4378
c17c	Cruces	dry	17	control	Guatteria amplifolia	wet	0			0		2	1.84	1.92	42.3817	60.6024	32.7506	54.3135
c18c	Cruces	dry	18	control	Guatteria amplifolia	wet	1	1	0	0		2.44	2.13	2.285	18.3966	45.0609	33.8635	41.1944
c19c	Cruces	dry	19	control	Guatteria amplifolia	wet	1	1	0	0		1.93	1.89	1.91	29.7598	54.4397	25.6376	47.7428
c20c	Cruces	dry	20	control	Guatteria amplifolia	wet	0			0		2.39	2.2	2.295	42.2827	48.972	33.7677	45.9265
c21c	Cruces	dry	21	control	Guatteria amplifolia	wet	0			0		4.02	2.22	3.12	38.7184	47.6164	32.4038	44.5923
c22c	Cruces	dry	22	control	Guatteria amplifolia	wet	1	0		0		4.2	1.84	3.02	32.0454	53.7929	44.4778	49.9015
c23c	Cruces	dry	23	control	Guatteria amplifolia	wet	1	1	0	0		2.84	2.03	2.435	45.8029	64.3326	35.8149	58.0618
c24c	Cruces	dry	24	control	Guatteria amplifolia	wet	1	1	0	0		2.6	1.85	2.225	25.0802	51.9393	35.4013	46.893
c25c	Cruces	dry	25	control	Guatteria amplifolia	wet	0			0		3.44	1.73	2.585	37.8526	51.9047	41.5079	48.8903
c26c	Cruces	dry	26	control	Guatteria amplifolia	wet	1	1	0	0		4.11	2.65	3.38	33.595	47.2465	34.7515	44.0767
c27c	Cruces	dry	27	control	Guatteria amplifolia	wet	0			0		3.67	2.25	2.96	27.9279	44.644	40.6521	42.4193
c28c	Cruces	dry	28	control	Guatteria amplifolia	wet	0			0		3.44	2.27	2.855	32.8501	50.9886	38.1828	47.1719
c29c	Cruces	dry	29	control	Guatteria amplifolia	wet	1	1	1	1	88	3.59	2.41	3	32.3573	60.2804	49.0705	55.6231
c30c	Cruces	dry	30	control	Guatteria amplifolia	wet	1	1	0	0		2.88	2.7	2.79	39.6895	61.157	47.1244	56.5629
s1c	Sherman	wet	1	control	Guatteria amplifolia	wet	0			0		2.38	0.94	1.66	77.3131	91.5619	56.4556	84.3064
s2c	Sherman	wet	2	control	Guatteria amplifolia	wet	0			0		2.62	2	2.31	62.5594	86.8408	63.874	80.6455
s3c	Sherman	wet	3	control	Guatteria amplifolia	wet	0			0		1.18	1.29	1.235	71.9008	92.738	61.0139	85.3723
s4c	Sherman	wet	4	control	Guatteria amplifolia	wet	0			0		1.61	1	1.305	69.1398	94.4157	65.7171	87.5347
s5c	Sherman	wet	5	control	Guatteria amplifolia	wet	0			0		1.39	2.51	1.95	61.9499	77.0696	48.8808	71.1374
s6c	Sherman	wet	6	control	Guatteria amplifolia	wet	0			0		1.9	2.88	2.39	72.0861	94.5146	65.0328	86.7346
s7c	Sherman	wet	7	control	Guatteria amplifolia	wet	0			0		2.28	2.12	2.2	72.4401	95.3053	58.9733	86.7852
s8c	Sherman	wet	8	control	Guatteria amplifolia	wet	0			0		1.95	1.99	1.97	67.4727	91.7857	61.2595	84.4564
s9c	Sherman	wet	9	control	Guatteria amplifolia	wet	0			0		2	2	2	63.8377	92.9715	63.7718	85.6034
s10c	Sherman	wet	10	control	Guatteria amplifolia	wet	1	0		0		2.03	1.22	1.625	76.6005	94.2953	64.8318	87.3078
s11c	Sherman	wet	11	control	Guatteria amplifolia	wet	0			0		2.18	1.07	1.625	65.6054	88.5388	61.0306	82.1646
s12c	Sherman	wet	12	control	Guatteria amplifolia	wet	0			0		1.94	1.09	1.515	81.5366	96.5867	67.8603	89.9608
s13c	Sherman	wet	13	control	Guatteria amplifolia	wet	0			0		2.41	3.13	2.77	68.2076	83.3792	61.3461	78.1149
s14c	Sherman	wet	14	control	Guatteria amplifolia	wet	0			0		2.23	2.39	2.31	75.6694	101.514	64.1893	92.6567
s15c	Sherman	wet	15	control	Guatteria amplifolia	wet	0			0		0.86	0.44	0.65	73.1737	85.3071	65.7379	80.5131
s16c	Sherman	wet	16	control	Guatteria amplifolia	wet	0			0		1.1	0.33	0.715	59.5074	79.9643	65.9578	75.5546
s17c	Sherman	wet	17	control	Guatteria amplifolia	wet	0			0		1.07	0.71	0.89	89.7203	104.442	67.133	97.3377
s18c	Sherman	wet	18	control	Guatteria amplifolia	wet	0			0		1.33	1.54	1.435	86.0293	98.7054	69.9689	92.7869
s19c	Sherman	wet	19	control	Guatteria amplifolia	wet	0			0		0.83	2.76	1.795	66.8485	94.064	71.6604	87.6572
s20c	Sherman	wet	20	control	Guatteria amplifolia	wet	0			0		0.8	1.97	1.385	82.6772	104.726	73.2119	97.8896
s21c	Sherman	wet	21	control	Guatteria amplifolia	wet	0			0		2.54	2.22	2.38	67.0189	86.3377	65.2086	81.1975
s22c	Sherman	wet	22	control	Guatteria amplifolia	wet	0			0		2.36	1.89	2.125	49.9048	68.694	46.7076	63.1356
s23c	Sherman	wet	23	control	Guatteria amplifolia	wet	1	1	1	1	60	2.14	2.13	2.135	62.9326	83.7478	64.0383	78.0961
s24c	Sherman	wet	24	control	Guatteria amplifolia	wet	0			0		1.54	1.55	1.545	77.388	92.6191	67.3548	87.0475
s25c	Sherman	wet	25	control	Guatteria amplifolia	wet	0			0		3.1	2.14	2.62	63.0977	81.3854	55.114	75.4752
s26c	Sherman	wet	26	control	Guatteria amplifolia	wet	0			0		1.89	1.81	1.85	57.4629	77.6566	64.5861	72.6728
s27c	Sherman	wet	27	control	Guatteria amplifolia	wet	0			0		2.47	2.19	2.33	56.3981	81.4716	61.803	75.0493
s28c	Sherman	wet	28	control	Guatteria amplifolia	wet	1	0		0		2.93	2.23	2.58	61.8398	83.4565	58.0536	76.6933
s29c	Sherman	wet	29	control	Guatteria amplifolia	wet	0			0		2.41	1.62	2.015	56.121	80.5978	56.4284	73.8941
s30c	Sherman	wet	30	control	Guatteria amplifolia	wet	0			0		1.32	1.84	1.58	68.407	92.2667	58.3434	83.5823
c1e	Cruces	dry	1	exclosure	Guatteria amplifolia	wet	1	0		0		1.89	1.42	1.655	28.1891	49.6845	32.1433	44.6786
c2e	Cruces	dry	2	exclosure	Guatteria amplifolia	wet	1	0		0		3.32	2.55	2.935	45.2724	60.3476	35.6749	55.0382
c3e	Cruces	dry	3	exclosure	Guatteria amplifolia	wet	1	0		0		3.78	2.49	3.135	41.2438	103.868	35.6304	87.7642
c4e	Cruces	dry	4	exclosure	Guatteria amplifolia	wet	0			0		3.09	2.89	2.99	39.9891	59.7371	34.4319	54.0404
c5e	Cruces	dry	5	exclosure	Guatteria amplifolia	wet	1	1	1	1	90	4.72	2.45	3.585	36.8521	54.4923	31.5322	49.05
c6e	Cruces	dry	6	exclosure	Guatteria amplifolia	wet	1	0		0		6.82	2.56	4.69	31.6439	51.519	29.6281	46.2766
c7e	Cruces	dry	7	exclosure	Guatteria amplifolia	wet	1	1	0	0		4.2	2.96	3.58	40.0486	81.1048	34.221	68.4032
c8e	Cruces	dry	8	exclosure	Guatteria amplifolia	wet	1	1	0	0		4.59	2.78	3.685	37.0867	56.6094	22.1471	49.3432
c9e	Cruces	dry	9	exclosure	Guatteria amplifolia	wet	1	1	1	1	72	2.74	2.45	2.595	46.2944	61.5732	33.2499	55.4624
c10e	Cruces	dry	10	exclosure	Guatteria amplifolia	wet	0			0		3.85	2.19	3.02	41.8134	62.7343	32.6952	55.9506
c11e	Cruces	dry	11	exclosure	Guatteria amplifolia	wet	1	1	0	0		2.58	2.08	2.33	39.6934	58.0931	33.1104	52.4641
c12e	Cruces	dry	12	exclosure	Guatteria amplifolia	wet	1	1	1	1	80	2.59	1.95	2.27	34.3775	51.9108	27.6055	45.7428
c13e	Cruces	dry	13	exclosure	Guatteria amplifolia	wet	1	1	1	1	103	2.25	1.76	2.005	34.9525	52.6738	34.8161	48.0732
c14e	Cruces	dry	14	exclosure	Guatteria amplifolia	wet	1	1	1	1	90	3.14	2.5	2.82	34.1606	60.7029	38.2198	54.87
c15e	Cruces	dry	15	exclosure	Guatteria amplifolia	wet	1	1	1	1	53	2.28	1.97	2.125	54.1	92.4374	43.5704	81.3027
c16e	Cruces	dry	16	exclosure	Guatteria amplifolia	wet	1	1	1	1	95	3.01	2.08	2.545	64.4646	61.3866	30.9872	56.4378
c17e	Cruces	dry	17	exclosure	Guatteria amplifolia	wet	1	1	0	0		1.89	1.92	1.905	42.3817	60.6024	32.7506	54.3135
c18e	Cruces	dry	18	exclosure	Guatteria amplifolia	wet	1	1	0	0		2.03	1.77	1.9	18.3966	45.0609	33.8635	41.1944
c19e	Cruces	dry	19	exclosure	Guatteria amplifolia	wet	1	1	0	0		2.23	1.6	1.915	29.7598	54.4397	25.6376	47.7428
c20e	Cruces	dry	20	exclosure	Guatteria amplifolia	wet	1	1	1	1	87	2.62	2.14	2.38	42.2827	48.972	33.7677	45.9265
c21e	Cruces	dry	21	exclosure	Guatteria amplifolia	wet	1	1	0	0		3.67	2.1	2.885	38.7184	47.6164	32.4038	44.5923
c22e	Cruces	dry	22	exclosure	Guatteria amplifolia	wet	1	1	0	0		5.31	2.15	3.73	32.0454	53.7929	44.4778	49.9015
c23e	Cruces	dry	23	exclosure	Guatteria amplifolia	wet	1	1	0	0		3.6	2.02	2.81	45.8029	64.3326	35.8149	58.0618
c24e	Cruces	dry	24	exclosure	Guatteria amplifolia	wet	0			0		2.9	1.77	2.335	25.0802	51.9393	35.4013	46.893
c25e	Cruces	dry	25	exclosure	Guatteria amplifolia	wet	1	1	0	0		3.41	1.35	2.38	37.8526	51.9047	41.5079	48.8903
c26e	Cruces	dry	26	exclosure	Guatteria amplifolia	wet	1	1	0	0		3.55	2.11	2.83	33.595	47.2465	34.7515	44.0767
c27e	Cruces	dry	27	exclosure	Guatteria amplifolia	wet	1	1	0	0		4.61	1.93	3.27	27.9279	44.644	40.6521	42.4193
c28e	Cruces	dry	28	exclosure	Guatteria amplifolia	wet	0			0		3.48	2.99	3.235	32.8501	50.9886	38.1828	47.1719
c29e	Cruces	dry	29	exclosure	Guatteria amplifolia	wet	1	1	0	0		2.69	2.1	2.395	32.3573	60.2804	49.0705	55.6231
c30e	Cruces	dry	30	exclosure	Guatteria amplifolia	wet	0			0		2.41	2.76	2.585	39.6895	61.157	47.1244	56.5629
s1e	Sherman	wet	1	exclosure	Guatteria amplifolia	wet	1	0		0		2.1	0.8	1.45	77.3131	91.5619	56.4556	84.3064
s2e	Sherman	wet	2	exclosure	Guatteria amplifolia	wet	1	1	1	1	48	1.65	1.93	1.79	62.5594	86.8408	63.874	80.6455
s3e	Sherman	wet	3	exclosure	Guatteria amplifolia	wet	0			0		1.58	1.52	1.55	71.9008	92.738	61.0139	85.3723
s4e	Sherman	wet	4	exclosure	Guatteria amplifolia	wet	1	1	1	1	64	1.85	1.86	1.855	69.1398	94.4157	65.7171	87.5347
s5e	Sherman	wet	5	exclosure	Guatteria amplifolia	wet	0			0		0.9	1.15	1.025	61.9499	77.0696	48.8808	71.1374
s6e	Sherman	wet	6	exclosure	Guatteria amplifolia	wet	0			0		1.93	2.88	2.405	72.0861	94.5146	65.0328	86.7346
s7e	Sherman	wet	7	exclosure	Guatteria amplifolia	wet	1	0		0		2.12	1.83	1.975	72.4401	95.3053	58.9733	86.7852
s8e	Sherman	wet	8	exclosure	Guatteria amplifolia	wet	0			0		2.22	2.39	2.305	67.4727	91.7857	61.2595	84.4564
s9e	Sherman	wet	9	exclosure	Guatteria amplifolia	wet	0			0		2.59	1.99	2.29	63.8377	92.9715	63.7718	85.6034
s10e	Sherman	wet	10	exclosure	Guatteria amplifolia	wet	0			0		1.51	1.85	1.68	76.6005	94.2953	64.8318	87.3078
s11e	Sherman	wet	11	exclosure	Guatteria amplifolia	wet	1	1	1	1	92	2.06	1.3	1.68	65.6054	88.5388	61.0306	82.1646
s12e	Sherman	wet	12	exclosure	Guatteria amplifolia	wet	1	0		0		1.86	0.73	1.295	81.5366	96.5867	67.8603	89.9608
s13e	Sherman	wet	13	exclosure	Guatteria amplifolia	wet	1	1	1	1	88	1.74	2.39	2.065	68.2076	83.3792	61.3461	78.1149
s14e	Sherman	wet	14	exclosure	Guatteria amplifolia	wet	0			0		1	2.28	1.64	75.6694	101.514	64.1893	92.6567
s15e	Sherman	wet	15	exclosure	Guatteria amplifolia	wet	1	1	1	1	68	1.18	0.34	0.76	73.1737	85.3071	65.7379	80.5131
s16e	Sherman	wet	16	exclosure	Guatteria amplifolia	wet	0			0		1.27	0.32	0.795	59.5074	79.9643	65.9578	75.5546
s17e	Sherman	wet	17	exclosure	Guatteria amplifolia	wet	0			0		1.89	2.66	2.275	89.7203	104.442	67.133	97.3377
s18e	Sherman	wet	18	exclosure	Guatteria amplifolia	wet	1	1	1	1	81	0.77	1.54	1.155	86.0293	98.7054	69.9689	92.7869
s19e	Sherman	wet	19	exclosure	Guatteria amplifolia	wet	1	1	1	1	77	1.46	3.36	2.41	66.8485	94.064	71.6604	87.6572
s20e	Sherman	wet	20	exclosure	Guatteria amplifolia	wet	0			0		0.71	2.18	1.445	82.6772	104.726	73.2119	97.8896
s21e	Sherman	wet	21	exclosure	Guatteria amplifolia	wet	0			0		1.92	1.85	1.885	67.0189	86.3377	65.2086	81.1975
s22e	Sherman	wet	22	exclosure	Guatteria amplifolia	wet	1	1	1	1	76	2.37	1.8	2.085	49.9048	68.694	46.7076	63.1356
s23e	Sherman	wet	23	exclosure	Guatteria amplifolia	wet	0			0		2.49	1.87	2.18	62.9326	83.7478	64.0383	78.0961
s24e	Sherman	wet	24	exclosure	Guatteria amplifolia	wet	1	0		0		2.42	2.12	2.27	77.388	92.6191	67.3548	87.0475
s25e	Sherman	wet	25	exclosure	Guatteria amplifolia	wet	1	1	1	1	36	2.62	1.96	2.29	63.0977	81.3854	55.114	75.4752
s26e	Sherman	wet	26	exclosure	Guatteria amplifolia	wet	0			0		2.8	2.01	2.405	57.4629	77.6566	64.5861	72.6728
s27e	Sherman	wet	27	exclosure	Guatteria amplifolia	wet	0			0		2.9	1.83	2.365	56.3981	81.4716	61.803	75.0493
s28e	Sherman	wet	28	exclosure	Guatteria amplifolia	wet	0			0		1.69	2.22	1.955	61.8398	83.4565	58.0536	76.6933
s29e	Sherman	wet	29	exclosure	Guatteria amplifolia	wet	0			0		2.35	2	2.175	56.121	80.5978	56.4284	73.8941
s30e	Sherman	wet	30	exclosure	Guatteria amplifolia	wet	1	1	1	1	74	2.47	2.62	2.545	68.407	92.2667	58.3434	83.5823
c1c	Cruces	dry	1	control	Guatteria dumetorum	wet	0			0		2.07	2.25	2.16	28.1891	49.6845	32.1433	44.6786
c2c	Cruces	dry	2	control	Guatteria dumetorum	wet	1	1	0	0		2.88	2.32	2.6	45.2724	60.3476	35.6749	55.0382
c3c	Cruces	dry	3	control	Guatteria dumetorum	wet	1	0		0		3.54	2.65	3.095	41.2438	103.868	35.6304	87.7642
c4c	Cruces	dry	4	control	Guatteria dumetorum	wet	0			0		3.68	2.98	3.33	39.9891	59.7371	34.4319	54.0404
c5c	Cruces	dry	5	control	Guatteria dumetorum	wet	0			0		3.77	2.55	3.16	36.8521	54.4923	31.5322	49.05
c6c	Cruces	dry	6	control	Guatteria dumetorum	wet	0			0		4.83	2.32	3.575	31.6439	51.519	29.6281	46.2766
c7c	Cruces	dry	7	control	Guatteria dumetorum	wet	0			0		4.06	2.8	3.43	40.0486	81.1048	34.221	68.4032
c8c	Cruces	dry	8	control	Guatteria dumetorum	wet	0			0		2.95	2.32	2.635	37.0867	56.6094	22.1471	49.3432
c9c	Cruces	dry	9	control	Guatteria dumetorum	wet	0			0		2.62	2.48	2.55	46.2944	61.5732	33.2499	55.4624
c10c	Cruces	dry	10	control	Guatteria dumetorum	wet	0			0		3.1	2.41	2.755	41.8134	62.7343	32.6952	55.9506
c11c	Cruces	dry	11	control	Guatteria dumetorum	wet	1	0		0		2.47	2.31	2.39	39.6934	58.0931	33.1104	52.4641
c12c	Cruces	dry	12	control	Guatteria dumetorum	wet	0			0		2.84	2.15	2.495	34.3775	51.9108	27.6055	45.7428
c13c	Cruces	dry	13	control	Guatteria dumetorum	wet	0			0		2.84	1.78	2.31	34.9525	52.6738	34.8161	48.0732
c14c	Cruces	dry	14	control	Guatteria dumetorum	wet	0			0		2.35	2.08	2.215	34.1606	60.7029	38.2198	54.87
c15c	Cruces	dry	15	control	Guatteria dumetorum	wet	1	1	0	0		2.93	3.03	2.98	54.1	92.4374	43.5704	81.3027
c16c	Cruces	dry	16	control	Guatteria dumetorum	wet	0			0		2.74	2.23	2.485	64.4646	61.3866	30.9872	56.4378
c17c	Cruces	dry	17	control	Guatteria dumetorum	wet	0			0		2	1.84	1.92	42.3817	60.6024	32.7506	54.3135
c18c	Cruces	dry	18	control	Guatteria dumetorum	wet	0			0		2.44	2.13	2.285	18.3966	45.0609	33.8635	41.1944
c19c	Cruces	dry	19	control	Guatteria dumetorum	wet	0			0		1.93	1.89	1.91	29.7598	54.4397	25.6376	47.7428
c20c	Cruces	dry	20	control	Guatteria dumetorum	wet	1	0		0		2.39	2.2	2.295	42.2827	48.972	33.7677	45.9265
c21c	Cruces	dry	21	control	Guatteria dumetorum	wet	0			0		4.02	2.22	3.12	38.7184	47.6164	32.4038	44.5923
c22c	Cruces	dry	22	control	Guatteria dumetorum	wet	0			0		4.2	1.84	3.02	32.0454	53.7929	44.4778	49.9015
c23c	Cruces	dry	23	control	Guatteria dumetorum	wet	0			0		2.84	2.03	2.435	45.8029	64.3326	35.8149	58.0618
c24c	Cruces	dry	24	control	Guatteria dumetorum	wet	0			0		2.6	1.85	2.225	25.0802	51.9393	35.4013	46.893
c25c	Cruces	dry	25	control	Guatteria dumetorum	wet	0			0		3.44	1.73	2.585	37.8526	51.9047	41.5079	48.8903
c26c	Cruces	dry	26	control	Guatteria dumetorum	wet	1	0		0		4.11	2.65	3.38	33.595	47.2465	34.7515	44.0767
c27c	Cruces	dry	27	control	Guatteria dumetorum	wet	0			0		3.67	2.25	2.96	27.9279	44.644	40.6521	42.4193
c28c	Cruces	dry	28	control	Guatteria dumetorum	wet	0			0		3.44	2.27	2.855	32.8501	50.9886	38.1828	47.1719
c29c	Cruces	dry	29	control	Guatteria dumetorum	wet	0			0		3.59	2.41	3	32.3573	60.2804	49.0705	55.6231
c30c	Cruces	dry	30	control	Guatteria dumetorum	wet	1	1	1	1	110	2.88	2.7	2.79	39.6895	61.157	47.1244	56.5629
s1c	Sherman	wet	1	control	Guatteria dumetorum	wet	0			0		2.38	0.94	1.66	77.3131	91.5619	56.4556	84.3064
s2c	Sherman	wet	2	control	Guatteria dumetorum	wet	0			0		2.62	2	2.31	62.5594	86.8408	63.874	80.6455
s3c	Sherman	wet	3	control	Guatteria dumetorum	wet	0			0		1.18	1.29	1.235	71.9008	92.738	61.0139	85.3723
s4c	Sherman	wet	4	control	Guatteria dumetorum	wet	0			0		1.61	1	1.305	69.1398	94.4157	65.7171	87.5347
s5c	Sherman	wet	5	control	Guatteria dumetorum	wet	0			0		1.39	2.51	1.95	61.9499	77.0696	48.8808	71.1374
s6c	Sherman	wet	6	control	Guatteria dumetorum	wet	0			0		1.9	2.88	2.39	72.0861	94.5146	65.0328	86.7346
s7c	Sherman	wet	7	control	Guatteria dumetorum	wet	0			0		2.28	2.12	2.2	72.4401	95.3053	58.9733	86.7852
s8c	Sherman	wet	8	control	Guatteria dumetorum	wet	0			0		1.95	1.99	1.97	67.4727	91.7857	61.2595	84.4564
s9c	Sherman	wet	9	control	Guatteria dumetorum	wet	0			0		2	2	2	63.8377	92.9715	63.7718	85.6034
s10c	Sherman	wet	10	control	Guatteria dumetorum	wet	0			0		2.03	1.22	1.625	76.6005	94.2953	64.8318	87.3078
s11c	Sherman	wet	11	control	Guatteria dumetorum	wet	0			0		2.18	1.07	1.625	65.6054	88.5388	61.0306	82.1646
s12c	Sherman	wet	12	control	Guatteria dumetorum	wet	0			0		1.94	1.09	1.515	81.5366	96.5867	67.8603	89.9608
s13c	Sherman	wet	13	control	Guatteria dumetorum	wet	0			0		2.41	3.13	2.77	68.2076	83.3792	61.3461	78.1149
s14c	Sherman	wet	14	control	Guatteria dumetorum	wet	0			0		2.23	2.39	2.31	75.6694	101.514	64.1893	92.6567
s15c	Sherman	wet	15	control	Guatteria dumetorum	wet	0			0		0.86	0.44	0.65	73.1737	85.3071	65.7379	80.5131
s16c	Sherman	wet	16	control	Guatteria dumetorum	wet	0			0		1.1	0.33	0.715	59.5074	79.9643	65.9578	75.5546
s17c	Sherman	wet	17	control	Guatteria dumetorum	wet	0			0		1.07	0.71	0.89	89.7203	104.442	67.133	97.3377
s18c	Sherman	wet	18	control	Guatteria dumetorum	wet	0			0		1.33	1.54	1.435	86.0293	98.7054	69.9689	92.7869
s19c	Sherman	wet	19	control	Guatteria dumetorum	wet	0			0		0.83	2.76	1.795	66.8485	94.064	71.6604	87.6572
s20c	Sherman	wet	20	control	Guatteria dumetorum	wet	0			0		0.8	1.97	1.385	82.6772	104.726	73.2119	97.8896
s21c	Sherman	wet	21	control	Guatteria dumetorum	wet	0			0		2.54	2.22	2.38	67.0189	86.3377	65.2086	81.1975
s22c	Sherman	wet	22	control	Guatteria dumetorum	wet	0			0		2.36	1.89	2.125	49.9048	68.694	46.7076	63.1356
s23c	Sherman	wet	23	control	Guatteria dumetorum	wet	0			0		2.14	2.13	2.135	62.9326	83.7478	64.0383	78.0961
s24c	Sherman	wet	24	control	Guatteria dumetorum	wet	0			0		1.54	1.55	1.545	77.388	92.6191	67.3548	87.0475
s25c	Sherman	wet	25	control	Guatteria dumetorum	wet	0			0		3.1	2.14	2.62	63.0977	81.3854	55.114	75.4752
s26c	Sherman	wet	26	control	Guatteria dumetorum	wet	0			0		1.89	1.81	1.85	57.4629	77.6566	64.5861	72.6728
s27c	Sherman	wet	27	control	Guatteria dumetorum	wet	0			0		2.47	2.19	2.33	56.3981	81.4716	61.803	75.0493
s28c	Sherman	wet	28	control	Guatteria dumetorum	wet	0			0		2.93	2.23	2.58	61.8398	83.4565	58.0536	76.6933
s29c	Sherman	wet	29	control	Guatteria dumetorum	wet	0			0		2.41	1.62	2.015	56.121	80.5978	56.4284	73.8941
s30c	Sherman	wet	30	control	Guatteria dumetorum	wet	0			0		1.32	1.84	1.58	68.407	92.2667	58.3434	83.5823
c1e	Cruces	dry	1	exclosure	Guatteria dumetorum	wet	0			0		1.89	1.42	1.655	28.1891	49.6845	32.1433	44.6786
c2e	Cruces	dry	2	exclosure	Guatteria dumetorum	wet	0			0		3.32	2.55	2.935	45.2724	60.3476	35.6749	55.0382
c3e	Cruces	dry	3	exclosure	Guatteria dumetorum	wet	0			0		3.78	2.49	3.135	41.2438	103.868	35.6304	87.7642
c4e	Cruces	dry	4	exclosure	Guatteria dumetorum	wet	0			0		3.09	2.89	2.99	39.9891	59.7371	34.4319	54.0404
c5e	Cruces	dry	5	exclosure	Guatteria dumetorum	wet	1	0		0		4.72	2.45	3.585	36.8521	54.4923	31.5322	49.05
c6e	Cruces	dry	6	exclosure	Guatteria dumetorum	wet	0			0		6.82	2.56	4.69	31.6439	51.519	29.6281	46.2766
c7e	Cruces	dry	7	exclosure	Guatteria dumetorum	wet	0			0		4.2	2.96	3.58	40.0486	81.1048	34.221	68.4032
c8e	Cruces	dry	8	exclosure	Guatteria dumetorum	wet	0			0		4.59	2.78	3.685	37.0867	56.6094	22.1471	49.3432
c9e	Cruces	dry	9	exclosure	Guatteria dumetorum	wet	0			0		2.74	2.45	2.595	46.2944	61.5732	33.2499	55.4624
c10e	Cruces	dry	10	exclosure	Guatteria dumetorum	wet	1	1	0	0		3.85	2.19	3.02	41.8134	62.7343	32.6952	55.9506
c11e	Cruces	dry	11	exclosure	Guatteria dumetorum	wet	1	1	0	0		2.58	2.08	2.33	39.6934	58.0931	33.1104	52.4641
c12e	Cruces	dry	12	exclosure	Guatteria dumetorum	wet	0			0		2.59	1.95	2.27	34.3775	51.9108	27.6055	45.7428
c13e	Cruces	dry	13	exclosure	Guatteria dumetorum	wet	0			0		2.25	1.76	2.005	34.9525	52.6738	34.8161	48.0732
c14e	Cruces	dry	14	exclosure	Guatteria dumetorum	wet	0			0		3.14	2.5	2.82	34.1606	60.7029	38.2198	54.87
c15e	Cruces	dry	15	exclosure	Guatteria dumetorum	wet	0			0		2.28	1.97	2.125	54.1	92.4374	43.5704	81.3027
c16e	Cruces	dry	16	exclosure	Guatteria dumetorum	wet	1	1	0	0		3.01	2.08	2.545	64.4646	61.3866	30.9872	56.4378
c17e	Cruces	dry	17	exclosure	Guatteria dumetorum	wet	1	1	0	0		1.89	1.92	1.905	42.3817	60.6024	32.7506	54.3135
c18e	Cruces	dry	18	exclosure	Guatteria dumetorum	wet	0			0		2.03	1.77	1.9	18.3966	45.0609	33.8635	41.1944
c19e	Cruces	dry	19	exclosure	Guatteria dumetorum	wet	1	0		0		2.23	1.6	1.915	29.7598	54.4397	25.6376	47.7428
c20e	Cruces	dry	20	exclosure	Guatteria dumetorum	wet	1	0		0		2.62	2.14	2.38	42.2827	48.972	33.7677	45.9265
c21e	Cruces	dry	21	exclosure	Guatteria dumetorum	wet	0			0		3.67	2.1	2.885	38.7184	47.6164	32.4038	44.5923
c22e	Cruces	dry	22	exclosure	Guatteria dumetorum	wet	0			0		5.31	2.15	3.73	32.0454	53.7929	44.4778	49.9015
c23e	Cruces	dry	23	exclosure	Guatteria dumetorum	wet	0			0		3.6	2.02	2.81	45.8029	64.3326	35.8149	58.0618
c24e	Cruces	dry	24	exclosure	Guatteria dumetorum	wet	0			0		2.9	1.77	2.335	25.0802	51.9393	35.4013	46.893
c25e	Cruces	dry	25	exclosure	Guatteria dumetorum	wet	0			0		3.41	1.35	2.38	37.8526	51.9047	41.5079	48.8903
c26e	Cruces	dry	26	exclosure	Guatteria dumetorum	wet	0			0		3.55	2.11	2.83	33.595	47.2465	34.7515	44.0767
c27e	Cruces	dry	27	exclosure	Guatteria dumetorum	wet	0			0		4.61	1.93	3.27	27.9279	44.644	40.6521	42.4193
c28e	Cruces	dry	28	exclosure	Guatteria dumetorum	wet	1	1	0	0		3.48	2.99	3.235	32.8501	50.9886	38.1828	47.1719
c29e	Cruces	dry	29	exclosure	Guatteria dumetorum	wet	0			0		2.69	2.1	2.395	32.3573	60.2804	49.0705	55.6231
c30e	Cruces	dry	30	exclosure	Guatteria dumetorum	wet	0			0		2.41	2.76	2.585	39.6895	61.157	47.1244	56.5629
s1e	Sherman	wet	1	exclosure	Guatteria dumetorum	wet	1	1	0	0		2.1	0.8	1.45	77.3131	91.5619	56.4556	84.3064
s2e	Sherman	wet	2	exclosure	Guatteria dumetorum	wet	0			0		1.65	1.93	1.79	62.5594	86.8408	63.874	80.6455
s3e	Sherman	wet	3	exclosure	Guatteria dumetorum	wet	0			0		1.58	1.52	1.55	71.9008	92.738	61.0139	85.3723
s4e	Sherman	wet	4	exclosure	Guatteria dumetorum	wet	0			0		1.85	1.86	1.855	69.1398	94.4157	65.7171	87.5347
s5e	Sherman	wet	5	exclosure	Guatteria dumetorum	wet	0			0		0.9	1.15	1.025	61.9499	77.0696	48.8808	71.1374
s6e	Sherman	wet	6	exclosure	Guatteria dumetorum	wet	0			0		1.93	2.88	2.405	72.0861	94.5146	65.0328	86.7346
s7e	Sherman	wet	7	exclosure	Guatteria dumetorum	wet	0			0		2.12	1.83	1.975	72.4401	95.3053	58.9733	86.7852
s8e	Sherman	wet	8	exclosure	Guatteria dumetorum	wet	1	1	0	0		2.22	2.39	2.305	67.4727	91.7857	61.2595	84.4564
s9e	Sherman	wet	9	exclosure	Guatteria dumetorum	wet	1	1	1	1	76	2.59	1.99	2.29	63.8377	92.9715	63.7718	85.6034
s10e	Sherman	wet	10	exclosure	Guatteria dumetorum	wet	0			0		1.51	1.85	1.68	76.6005	94.2953	64.8318	87.3078
s11e	Sherman	wet	11	exclosure	Guatteria dumetorum	wet	0			0		2.06	1.3	1.68	65.6054	88.5388	61.0306	82.1646
s12e	Sherman	wet	12	exclosure	Guatteria dumetorum	wet	1	1	0	0		1.86	0.73	1.295	81.5366	96.5867	67.8603	89.9608
s13e	Sherman	wet	13	exclosure	Guatteria dumetorum	wet	0			0		1.74	2.39	2.065	68.2076	83.3792	61.3461	78.1149
s14e	Sherman	wet	14	exclosure	Guatteria dumetorum	wet	0			0		1	2.28	1.64	75.6694	101.514	64.1893	92.6567
s15e	Sherman	wet	15	exclosure	Guatteria dumetorum	wet	0			0		1.18	0.34	0.76	73.1737	85.3071	65.7379	80.5131
s16e	Sherman	wet	16	exclosure	Guatteria dumetorum	wet	0			0		1.27	0.32	0.795	59.5074	79.9643	65.9578	75.5546
s17e	Sherman	wet	17	exclosure	Guatteria dumetorum	wet	0			0		1.89	2.66	2.275	89.7203	104.442	67.133	97.3377
s18e	Sherman	wet	18	exclosure	Guatteria dumetorum	wet	0			0		0.77	1.54	1.155	86.0293	98.7054	69.9689	92.7869
s19e	Sherman	wet	19	exclosure	Guatteria dumetorum	wet	1	1	1	1	91	1.46	3.36	2.41	66.8485	94.064	71.6604	87.6572
s20e	Sherman	wet	20	exclosure	Guatteria dumetorum	wet	0			0		0.71	2.18	1.445	82.6772	104.726	73.2119	97.8896
s21e	Sherman	wet	21	exclosure	Guatteria dumetorum	wet	0			0		1.92	1.85	1.885	67.0189	86.3377	65.2086	81.1975
s22e	Sherman	wet	22	exclosure	Guatteria dumetorum	wet	0			0		2.37	1.8	2.085	49.9048	68.694	46.7076	63.1356
s23e	Sherman	wet	23	exclosure	Guatteria dumetorum	wet	0			0		2.49	1.87	2.18	62.9326	83.7478	64.0383	78.0961
s24e	Sherman	wet	24	exclosure	Guatteria dumetorum	wet	0			0		2.42	2.12	2.27	77.388	92.6191	67.3548	87.0475
s25e	Sherman	wet	25	exclosure	Guatteria dumetorum	wet	0			0		2.62	1.96	2.29	63.0977	81.3854	55.114	75.4752
s26e	Sherman	wet	26	exclosure	Guatteria dumetorum	wet	0			0		2.8	2.01	2.405	57.4629	77.6566	64.5861	72.6728
s27e	Sherman	wet	27	exclosure	Guatteria dumetorum	wet	0			0		2.9	1.83	2.365	56.3981	81.4716	61.803	75.0493
s28e	Sherman	wet	28	exclosure	Guatteria dumetorum	wet	0			0		1.69	2.22	1.955	61.8398	83.4565	58.0536	76.6933
s29e	Sherman	wet	29	exclosure	Guatteria dumetorum	wet	0			0		2.35	2	2.175	56.121	80.5978	56.4284	73.8941
s30e	Sherman	wet	30	exclosure	Guatteria dumetorum	wet	1	1	1	1	96	2.47	2.62	2.545	68.407	92.2667	58.3434	83.5823
c1c	Cruces	dry	1	control	Inga goldmanii	wet	1	1	1	1	160	2.07	2.25	2.16	28.1891	49.6845	32.1433	44.6786
c2c	Cruces	dry	2	control	Inga goldmanii	wet	1	1	1	1	200	2.88	2.32	2.6	45.2724	60.3476	35.6749	55.0382
c3c	Cruces	dry	3	control	Inga goldmanii	wet	1	1	1	1	200	3.54	2.65	3.095	41.2438	103.868	35.6304	87.7642
c4c	Cruces	dry	4	control	Inga goldmanii	wet	1	1	1	1	215	3.68	2.98	3.33	39.9891	59.7371	34.4319	54.0404
c5c	Cruces	dry	5	control	Inga goldmanii	wet	1	1	0	0		3.77	2.55	3.16	36.8521	54.4923	31.5322	49.05
c6c	Cruces	dry	6	control	Inga goldmanii	wet	1	1	1	1	146	4.83	2.32	3.575	31.6439	51.519	29.6281	46.2766
c7c	Cruces	dry	7	control	Inga goldmanii	wet	1	1	1	1	167	4.06	2.8	3.43	40.0486	81.1048	34.221	68.4032
c8c	Cruces	dry	8	control	Inga goldmanii	wet	1	1	1	1	212	2.95	2.32	2.635	37.0867	56.6094	22.1471	49.3432
c9c	Cruces	dry	9	control	Inga goldmanii	wet	1	1	1	1	233	2.62	2.48	2.55	46.2944	61.5732	33.2499	55.4624
c10c	Cruces	dry	10	control	Inga goldmanii	wet	1	1	1	1	96	3.1	2.41	2.755	41.8134	62.7343	32.6952	55.9506
c11c	Cruces	dry	11	control	Inga goldmanii	wet	1	1	1	1	185	2.47	2.31	2.39	39.6934	58.0931	33.1104	52.4641
c12c	Cruces	dry	12	control	Inga goldmanii	wet	1	1	1	1	182	2.84	2.15	2.495	34.3775	51.9108	27.6055	45.7428
c13c	Cruces	dry	13	control	Inga goldmanii	wet	1	1	0	0		2.84	1.78	2.31	34.9525	52.6738	34.8161	48.0732
c14c	Cruces	dry	14	control	Inga goldmanii	wet	1	0		0		2.35	2.08	2.215	34.1606	60.7029	38.2198	54.87
c15c	Cruces	dry	15	control	Inga goldmanii	wet	1	1	0	0		2.93	3.03	2.98	54.1	92.4374	43.5704	81.3027
c16c	Cruces	dry	16	control	Inga goldmanii	wet	1	0		0		2.74	2.23	2.485	64.4646	61.3866	30.9872	56.4378
c17c	Cruces	dry	17	control	Inga goldmanii	wet	1	1	1	1	180	2	1.84	1.92	42.3817	60.6024	32.7506	54.3135
c18c	Cruces	dry	18	control	Inga goldmanii	wet	1	1	1	1	108	2.44	2.13	2.285	18.3966	45.0609	33.8635	41.1944
c19c	Cruces	dry	19	control	Inga goldmanii	wet	1	1	1	1	136	1.93	1.89	1.91	29.7598	54.4397	25.6376	47.7428
c20c	Cruces	dry	20	control	Inga goldmanii	wet	1	1	1	1	147	2.39	2.2	2.295	42.2827	48.972	33.7677	45.9265
c21c	Cruces	dry	21	control	Inga goldmanii	wet	1	1	0	0		4.02	2.22	3.12	38.7184	47.6164	32.4038	44.5923
c22c	Cruces	dry	22	control	Inga goldmanii	wet	1	1	1	1	150	4.2	1.84	3.02	32.0454	53.7929	44.4778	49.9015
c23c	Cruces	dry	23	control	Inga goldmanii	wet	1	1	0	0		2.84	2.03	2.435	45.8029	64.3326	35.8149	58.0618
c24c	Cruces	dry	24	control	Inga goldmanii	wet	1	1	1	1	150	2.6	1.85	2.225	25.0802	51.9393	35.4013	46.893
c25c	Cruces	dry	25	control	Inga goldmanii	wet	1	1	0	0		3.44	1.73	2.585	37.8526	51.9047	41.5079	48.8903
c26c	Cruces	dry	26	control	Inga goldmanii	wet	1	1	1	1	200	4.11	2.65	3.38	33.595	47.2465	34.7515	44.0767
c27c	Cruces	dry	27	control	Inga goldmanii	wet	1	1	0	0		3.67	2.25	2.96	27.9279	44.644	40.6521	42.4193
c28c	Cruces	dry	28	control	Inga goldmanii	wet	1	1	1	1	188	3.44	2.27	2.855	32.8501	50.9886	38.1828	47.1719
c29c	Cruces	dry	29	control	Inga goldmanii	wet	1	1	1	1	172	3.59	2.41	3	32.3573	60.2804	49.0705	55.6231
c30c	Cruces	dry	30	control	Inga goldmanii	wet	1	1	1	1	147	2.88	2.7	2.79	39.6895	61.157	47.1244	56.5629
s1c	Sherman	wet	1	control	Inga goldmanii	wet	1	1	1	1	108	2.38	0.94	1.66	77.3131	91.5619	56.4556	84.3064
s2c	Sherman	wet	2	control	Inga goldmanii	wet	1	1	1	1	150	2.62	2	2.31	62.5594	86.8408	63.874	80.6455
s3c	Sherman	wet	3	control	Inga goldmanii	wet	1	1	1	1	167	1.18	1.29	1.235	71.9008	92.738	61.0139	85.3723
s4c	Sherman	wet	4	control	Inga goldmanii	wet	1	0		0		1.61	1	1.305	69.1398	94.4157	65.7171	87.5347
s5c	Sherman	wet	5	control	Inga goldmanii	wet	1	1	1	1	116	1.39	2.51	1.95	61.9499	77.0696	48.8808	71.1374
s6c	Sherman	wet	6	control	Inga goldmanii	wet	0			0		1.9	2.88	2.39	72.0861	94.5146	65.0328	86.7346
s7c	Sherman	wet	7	control	Inga goldmanii	wet	1	1	1	1	130	2.28	2.12	2.2	72.4401	95.3053	58.9733	86.7852
s8c	Sherman	wet	8	control	Inga goldmanii	wet	1	1	1	1	140	1.95	1.99	1.97	67.4727	91.7857	61.2595	84.4564
s9c	Sherman	wet	9	control	Inga goldmanii	wet	1	1	1	1	140	2	2	2	63.8377	92.9715	63.7718	85.6034
s10c	Sherman	wet	10	control	Inga goldmanii	wet	1	1	1	1	195	2.03	1.22	1.625	76.6005	94.2953	64.8318	87.3078
s11c	Sherman	wet	11	control	Inga goldmanii	wet	1	0		0		2.18	1.07	1.625	65.6054	88.5388	61.0306	82.1646
s12c	Sherman	wet	12	control	Inga goldmanii	wet	1	0		0		1.94	1.09	1.515	81.5366	96.5867	67.8603	89.9608
s13c	Sherman	wet	13	control	Inga goldmanii	wet	0			0		2.41	3.13	2.77	68.2076	83.3792	61.3461	78.1149
s14c	Sherman	wet	14	control	Inga goldmanii	wet	1	0		0		2.23	2.39	2.31	75.6694	101.514	64.1893	92.6567
s15c	Sherman	wet	15	control	Inga goldmanii	wet	1	1	0	0		0.86	0.44	0.65	73.1737	85.3071	65.7379	80.5131
s16c	Sherman	wet	16	control	Inga goldmanii	wet	0			0		1.1	0.33	0.715	59.5074	79.9643	65.9578	75.5546
s17c	Sherman	wet	17	control	Inga goldmanii	wet	1	0		0		1.07	0.71	0.89	89.7203	104.442	67.133	97.3377
s18c	Sherman	wet	18	control	Inga goldmanii	wet	1	1	1	1	105	1.33	1.54	1.435	86.0293	98.7054	69.9689	92.7869
s19c	Sherman	wet	19	control	Inga goldmanii	wet	1	1	1	1	148	0.83	2.76	1.795	66.8485	94.064	71.6604	87.6572
s20c	Sherman	wet	20	control	Inga goldmanii	wet	1	1	1	1	125	0.8	1.97	1.385	82.6772	104.726	73.2119	97.8896
s21c	Sherman	wet	21	control	Inga goldmanii	wet	1	1	1	1	145	2.54	2.22	2.38	67.0189	86.3377	65.2086	81.1975
s22c	Sherman	wet	22	control	Inga goldmanii	wet	1	1	1	1	118	2.36	1.89	2.125	49.9048	68.694	46.7076	63.1356
s23c	Sherman	wet	23	control	Inga goldmanii	wet	0			0		2.14	2.13	2.135	62.9326	83.7478	64.0383	78.0961
s24c	Sherman	wet	24	control	Inga goldmanii	wet	1	1	1	1	135	1.54	1.55	1.545	77.388	92.6191	67.3548	87.0475
s25c	Sherman	wet	25	control	Inga goldmanii	wet	1	1	0	0		3.1	2.14	2.62	63.0977	81.3854	55.114	75.4752
s26c	Sherman	wet	26	control	Inga goldmanii	wet	1	0		0		1.89	1.81	1.85	57.4629	77.6566	64.5861	72.6728
s27c	Sherman	wet	27	control	Inga goldmanii	wet	1	1	1	1	145	2.47	2.19	2.33	56.3981	81.4716	61.803	75.0493
s28c	Sherman	wet	28	control	Inga goldmanii	wet	1	0		0		2.93	2.23	2.58	61.8398	83.4565	58.0536	76.6933
s29c	Sherman	wet	29	control	Inga goldmanii	wet	0			0		2.41	1.62	2.015	56.121	80.5978	56.4284	73.8941
s30c	Sherman	wet	30	control	Inga goldmanii	wet	1	1	0	0		1.32	1.84	1.58	68.407	92.2667	58.3434	83.5823
c1e	Cruces	dry	1	exclosure	Inga goldmanii	wet	1	1	0	0		1.89	1.42	1.655	28.1891	49.6845	32.1433	44.6786
c2e	Cruces	dry	2	exclosure	Inga goldmanii	wet	1	1	1	1	204	3.32	2.55	2.935	45.2724	60.3476	35.6749	55.0382
c3e	Cruces	dry	3	exclosure	Inga goldmanii	wet	1	1	1	1	200	3.78	2.49	3.135	41.2438	103.868	35.6304	87.7642
c4e	Cruces	dry	4	exclosure	Inga goldmanii	wet	1	1	1	1	240	3.09	2.89	2.99	39.9891	59.7371	34.4319	54.0404
c5e	Cruces	dry	5	exclosure	Inga goldmanii	wet	1	1	1	1	227	4.72	2.45	3.585	36.8521	54.4923	31.5322	49.05
c6e	Cruces	dry	6	exclosure	Inga goldmanii	wet	1	1	1	1	285	6.82	2.56	4.69	31.6439	51.519	29.6281	46.2766
c7e	Cruces	dry	7	exclosure	Inga goldmanii	wet	1	1	0	0		4.2	2.96	3.58	40.0486	81.1048	34.221	68.4032
c8e	Cruces	dry	8	exclosure	Inga goldmanii	wet	1	1	1	1	155	4.59	2.78	3.685	37.0867	56.6094	22.1471	49.3432
c9e	Cruces	dry	9	exclosure	Inga goldmanii	wet	1	1	1	1	210	2.74	2.45	2.595	46.2944	61.5732	33.2499	55.4624
c10e	Cruces	dry	10	exclosure	Inga goldmanii	wet	1	1	1	1	170	3.85	2.19	3.02	41.8134	62.7343	32.6952	55.9506
c11e	Cruces	dry	11	exclosure	Inga goldmanii	wet	1	1	1	1	150	2.58	2.08	2.33	39.6934	58.0931	33.1104	52.4641
c12e	Cruces	dry	12	exclosure	Inga goldmanii	wet	1	1	1	1	276	2.59	1.95	2.27	34.3775	51.9108	27.6055	45.7428
c13e	Cruces	dry	13	exclosure	Inga goldmanii	wet	1	1	1	1	210	2.25	1.76	2.005	34.9525	52.6738	34.8161	48.0732
c14e	Cruces	dry	14	exclosure	Inga goldmanii	wet	1	1	1	1	215	3.14	2.5	2.82	34.1606	60.7029	38.2198	54.87
c15e	Cruces	dry	15	exclosure	Inga goldmanii	wet	1	1	1	1	203	2.28	1.97	2.125	54.1	92.4374	43.5704	81.3027
c16e	Cruces	dry	16	exclosure	Inga goldmanii	wet	1	1	1	1	178	3.01	2.08	2.545	64.4646	61.3866	30.9872	56.4378
c17e	Cruces	dry	17	exclosure	Inga goldmanii	wet	1	1	1	1	120	1.89	1.92	1.905	42.3817	60.6024	32.7506	54.3135
c18e	Cruces	dry	18	exclosure	Inga goldmanii	wet	1	1	0	0		2.03	1.77	1.9	18.3966	45.0609	33.8635	41.1944
c19e	Cruces	dry	19	exclosure	Inga goldmanii	wet	1	1	1	1	163	2.23	1.6	1.915	29.7598	54.4397	25.6376	47.7428
[truncated: 1,601 more rows]

## Sheet: Metadata
ID	ID of the plot, composed of site name (c: Cruces; s: Sherman), plot number (1-30) and treatment (c: control; e: exclosure)
site name	Name of the site, either "Cruces" or "Sherman"
site category	Assignes each site to a category, either "dry" (Cruces) or "wet" (Sherman)
plot	Plot number (1-30)
treatment	c: control; e: pest exclosure with insecticides and fungicides
species	Name of the species
origin	Origin of the species, either "dry" or "wet"
germination	Logical value representing if the seed germinated (0: no germination; 1: germination)
survival wet season	Logical value representing if the seedling survived the wet season (0: no survival; 1: survival)
survival dry season	Logical value representing if the seedling survived the dry season (0: no survival; 1: survival)
total performance	Logical value representing if a seedling had established at the end of the experiment (0: no establishment; 1: establishment)
growth (mm)	Final height of the seedling from the ground to the apex in mm
canopy openness dry season (%)	canopy openness dry season (%)
canopy openness wet season (%)	canopy openness wet season (%)
canopy openness annual mean (%)	average canopy opennes of the dry and wet season (%)
soil moisture dry season 2012 (%)	average soil moisture dry season 2012 (%)
soil moisture wet season 2012 (%)	average soil moisture wet season 2012 (%)
soil moisture dry season 2013 (%)	average soil moisture dry season 2013 (%)
soil moisture annual mean (%)	average soil moisture 2012-2013 (%)
